# Supplementary material for: Overlooked gall-inducing moths revisited, with the description of Andescecidiumparrai gen. et sp. n. and Olierasaizi sp. n. from Chile (Lepidoptera, Cecidosidae)
Source: Zookeys. 2018 Nov 12;(795):127–57. doi: 10.3897/zookeys.795.27070 (PMC6242961; doi:10.3897/zookeys.795.27070)
Supplement: XML Treatment for Andescecidium [file zookeys.795.27070-treatment1.xml]

<!DOCTYPE tp:taxon-treatment
  PUBLIC "-//TaxonX//DTD Taxonomic Treatment Publishing DTD v0 20100105//EN" "tax-treatment-NSO.dtd">
<tp:taxon-treatment xmlns:tp="http://www.plazi.org/taxpub"><tp:treatment-meta><kwd-group><label>Taxon classification</label><kwd><named-content xmlns:xlink="http://www.w3.org/1999/xlink" content-type="kingdom">Animalia</named-content></kwd><kwd><named-content xmlns:xlink="http://www.w3.org/1999/xlink" content-type="order">Lepidoptera</named-content></kwd><kwd><named-content xmlns:xlink="http://www.w3.org/1999/xlink" content-type="family">Cecidosidae</named-content></kwd></kwd-group><mixed-citation publication-type="journal"><person-group><name><surname>Silva</surname><given-names>Gabriela T.</given-names></name><name><surname>Moreira</surname><given-names>Gilson R.P.</given-names></name><name><surname>argas</surname><given-names>Héctor A.</given-names></name><name><surname>Gislene L. Gonçalves</surname><given-names/></name><name><surname>Mainardi</surname><given-names>Marina D.</given-names></name><name><surname>las</surname><given-names>Germán San</given-names></name><name><surname>Davis</surname><given-names>Donald</given-names></name></person-group><article-title>Overlooked gall-inducing moths revisited, with the description of <italic><tp:taxon-name><tp:taxon-name-part taxon-name-part-type="genus" reg="Andescecidium">Andescecidium</tp:taxon-name-part><tp:taxon-name-part taxon-name-part-type="species" reg="parrai">parrai</tp:taxon-name-part></tp:taxon-name></italic> gen. et sp. n. and <italic><tp:taxon-name><tp:taxon-name-part taxon-name-part-type="genus" reg="Oliera">Oliera</tp:taxon-name-part><tp:taxon-name-part taxon-name-part-type="species" reg="saizi">saizi</tp:taxon-name-part></tp:taxon-name></italic> sp. n. from Chile (<tp:taxon-name><tp:taxon-name-part taxon-name-part-type="order">Lepidoptera</tp:taxon-name-part></tp:taxon-name>, <tp:taxon-name><tp:taxon-name-part taxon-name-part-type="family">Cecidosidae</tp:taxon-name-part></tp:taxon-name>)</article-title><source>Zookeys</source><day>12</day><month>11</month><year>2018</year><volume>2018</volume><issue>795</issue><fpage>127</fpage><lpage>157</lpage><pub-id pub-id-type="doi">10.3897/zookeys.795.27070</pub-id></mixed-citation></tp:treatment-meta><tp:nomenclature><tp:taxon-name>
              <tp:taxon-name-part taxon-name-part-type="genus" reg="Andescecidium">Andescecidium</tp:taxon-name-part>
              <object-id xmlns:xlink="http://www.w3.org/1999/xlink" content-type="zoobank" xlink:type="simple">http://zoobank.org/5B581601-2C9E-42F7-9E89-1368F6EF38CC</object-id>
            </tp:taxon-name><tp:taxon-authority>Moreira &amp; Vargas</tp:taxon-authority><tp:taxon-status xmlns:xlink="http://www.w3.org/1999/xlink" xlink:type="simple">gen. n.</tp:taxon-status><xref ref-type="fig" rid="F2">Figs 2</xref><xref ref-type="fig" rid="F3">, 3</xref><xref ref-type="fig" rid="F4">, 4</xref><xref ref-type="fig" rid="F5">, 5</xref><xref ref-type="fig" rid="F6">, 6</xref><xref ref-type="fig" rid="F7">, 7</xref><xref ref-type="fig" rid="F8">, 8</xref><xref ref-type="bibr" rid="B25">; Parra 1998</xref></tp:nomenclature><tp:treatment-sec sec-type="type species" id="SECID0EUWBG"><title>Type species.</title><p>
              <bold><italic><tp:taxon-name><tp:taxon-name-part taxon-name-part-type="genus" reg="Andescecidium">Andescecidium</tp:taxon-name-part><tp:taxon-name-part taxon-name-part-type="species" reg="parrai">parrai</tp:taxon-name-part></tp:taxon-name></italic> Moreira &amp; Vargas, sp. n.</bold>
            </p></tp:treatment-sec><tp:treatment-sec sec-type="diagnosis" id="SECID0EIXBG"><title>Diagnosis.</title><p><italic><tp:taxon-name><tp:taxon-name-part taxon-name-part-type="genus" reg="Andescecidium">Andescecidium</tp:taxon-name-part></tp:taxon-name></italic> gen. n. resembles <italic><tp:taxon-name><tp:taxon-name-part taxon-name-part-type="genus" reg="Cecidonius">Cecidonius</tp:taxon-name-part></tp:taxon-name></italic> in having pupae bearing strong spines on the anterior margins of the abdominal terga and larvae with two stemmata, which make them unique among cecidosids. However, <italic><tp:taxon-name><tp:taxon-name-part taxon-name-part-type="genus" reg="Andescecidium">Andescecidium</tp:taxon-name-part></tp:taxon-name></italic> shows several adult, larval, and gall features which in conjunction differentiate it from the latter. Adults are much larger, bear mandibular rudiments and have reduced three-segmented maxillary palpi, which are respectively absent and with two in the small <italic><tp:taxon-name><tp:taxon-name-part taxon-name-part-type="genus" reg="Cecidonius">Cecidonius</tp:taxon-name-part></tp:taxon-name></italic>. The ovipositor in <italic><tp:taxon-name><tp:taxon-name-part taxon-name-part-type="genus" reg="Andescecidium">Andescecidium</tp:taxon-name-part></tp:taxon-name></italic> is reduced in size, and associated with an inconspicuous dorsal crest in the oviscapt cone that is used to lay eggs on superficial external buds. The ovipositor of <italic><tp:taxon-name><tp:taxon-name-part taxon-name-part-type="genus" reg="Cecidonius">Cecidonius</tp:taxon-name-part></tp:taxon-name></italic> is very long, having the oviscapt cone dorsally anchored by a conspicuous crest, thus allowing oviposition deep into the stem. Contrary to the larvae of <italic><tp:taxon-name><tp:taxon-name-part taxon-name-part-type="genus" reg="Cecidonius">Cecidonius</tp:taxon-name-part></tp:taxon-name></italic>, which are unique among cecidosids in having setae of much longer size on the thorax, those of <italic><tp:taxon-name><tp:taxon-name-part taxon-name-part-type="genus" reg="Andescecidium">Andescecidium</tp:taxon-name-part></tp:taxon-name></italic> show these structures uniform on thorax and abdomen. The spherical galls of <italic><tp:taxon-name><tp:taxon-name-part taxon-name-part-type="genus" reg="Andescecidium">Andescecidium</tp:taxon-name-part></tp:taxon-name></italic> are associated with stem buds, growing on the external surface from the beginning; they are pedunculate and have fully developed walls. Those of <italic><tp:taxon-name><tp:taxon-name-part taxon-name-part-type="genus" reg="Cecidonius">Cecidonius</tp:taxon-name-part></tp:taxon-name></italic> grow initially under the bark, erupting through the stem surface later in ontogeny, and with their bases remaining open when mature, clogged with feces.</p></tp:treatment-sec><tp:treatment-sec sec-type="description" id="SECID0EUZBG"><title>Description of adults</title><p>(Figs <xref ref-type="fig" rid="F2">2A, B</xref>, <xref ref-type="fig" rid="F3">3</xref>). The adult male morphology was accurately described and illustrated in part by <xref ref-type="bibr" rid="B25">Parra (1998)</xref>. We complement this description for the male here, adding illustrations that were not provided by Parra, and we also describe the female for the first time.</p><p><bold><italic>Male</italic></bold>. Forewing length ca. 12.1 mm (n = 1). <italic>Head</italic> (Figure <xref ref-type="fig" rid="F3">3A</xref>): vertex and frons covered by narrow, elongated dark brown scales with a few scattered whitish gray scales. Compound eyes black. Antennae filiform (~ 0.7× length of forewing), with dark brown scales on scape, pedicel and dorsal surface of basal half of flagellum; filiform sensilla on remaining dorsal and ventral surface of flagellum. Labrum semicircular, short. Mandibles poorly developed, as small stubs. Pilifers absent. Maxillae with galeae reduced to small lobes (~2/3 labial palpus length); maxillary palpi tri-segmented (ratios of segments from base ~1.0:0.8:0.8). Labial palpi tri-segmented (ratios of segments from base ~1.0:0.9:1.2). Maxillary and labial palpi with brownish gray scales. <italic>Thorax</italic>. Mostly with brownish gray scales. Anterior arms of latero cervical sclerites not observed. Metafurca (Figure <xref ref-type="fig" rid="F3">3B</xref>) with slender, elongate postero-dorsal apophyses, free from secondary arms. Forewings (Figure <xref ref-type="fig" rid="F2">2A, B</xref>) lanceolate, mostly covered with brownish gray scales; a broad dark brown spot close to the middle of the posterior margin of discal cell; a small dark brown spot at apex of discal cell. Hindwings lanceolate, brownish gray. Wing venation as described by <xref ref-type="bibr" rid="B25">Parra (1998</xref>: fig. 2). Prothoracic legs (Figure <xref ref-type="fig" rid="F3">3C</xref>) dark brown with a few scattered whitish gray scales, bearing an epiphysis on distal portion of tibia. Mesothoracic legs similar in coloration to prothoracic legs, with two whitish gray tibial spurs. Metathoracic legs whitish gray with two pairs of tibial spurs; tibia with longitudinal stripe of narrow, elongated hair-like whitish gray scales. Tibial length proportion (anterior / medium / posterior legs) ~ 0.6:0.7:1.0. Abdomen brownish gray with a few dark brown and scattered whitish gray scales. Male genitalia as described by <xref ref-type="bibr" rid="B25">Parra (1998</xref>: figs 2, 3, 4A).</p><fig id="F2" position="float" orientation="portrait"><label>Figure 2.</label><caption><p>Pinned-dried males (holotypes, left) and females (paratypes, right) of <italic><tp:taxon-name><tp:taxon-name-part taxon-name-part-type="genus" reg="Andescecidium">Andescecidium</tp:taxon-name-part><tp:taxon-name-part taxon-name-part-type="species" reg="parrai">parrai</tp:taxon-name-part></tp:taxon-name></italic> (<bold>A, B</bold>) and <italic><tp:taxon-name><tp:taxon-name-part taxon-name-part-type="genus" reg="Oliera">Oliera</tp:taxon-name-part><tp:taxon-name-part taxon-name-part-type="species" reg="saizi">saizi</tp:taxon-name-part></tp:taxon-name></italic> (<bold>C, D</bold>), dorsal view. Scale bars: 2 mm (<bold>A, B)</bold>, 1 mm (<bold>C, D</bold>).</p></caption><graphic xmlns:xlink="http://www.w3.org/1999/xlink" xlink:href="zookeys-795-127-g002.jpg" position="float" orientation="portrait" xlink:type="simple" id="oo_242192.jpg"/></fig><p><bold><italic>Female</italic></bold>. Forewing length ca. 11.5 mm (n = 2). Similar to male in general, except that sensilla are less abundant and smaller on the antennae, and abdominal sternum VII with caudal margin more sclerotized, bearing a dense ring of stout, elongate setae (Figure <xref ref-type="fig" rid="F3">3E</xref>). Female genitalia formed by an oviscapt cone (sensu <xref ref-type="bibr" rid="B15">Kristensen 2003</xref>, <xref ref-type="bibr" rid="B33">San Blas and Davis 2013</xref>), with weak internal dorsal crest, reaching the anterior margin of tergum seven. Anterior apophyses extending to anterior margin of sixth abdominal segment. Posterior apophyses ~1.3× length of anterior apophyses. Posterior apophyses are caudally fused to form the short, compressed, and sagittate apex of the ovipositor. Ductus and corpus bursae membranous, the latter saculiform, without signum.</p><fig id="F3" position="float" orientation="portrait"><label>Figure 3.</label><caption><p><italic><tp:taxon-name><tp:taxon-name-part taxon-name-part-type="genus" reg="Andescecidium">Andescecidium</tp:taxon-name-part><tp:taxon-name-part taxon-name-part-type="species" reg="parrai">parrai</tp:taxon-name-part></tp:taxon-name></italic> adult morphology under light microscopy (<abbrev xmlns:xlink="http://www.w3.org/1999/xlink" content-type="institution" xlink:title="Laboratório de Morfologia e Comportamento de Insetos /UFRGS, Porto Alegre, Brazil" id="ABBRID0E14BG" xlink:type="simple">LMCI</abbrev> 218-03). <bold>A</bold> head, anterior view <bold>B</bold> metathoracic furcasternum, posterior (closed arrow points to left furcal apophysis) <bold>C</bold> fore-, median- and hindlegs, from left to right, respectively <bold>D</bold> female genitalia, dorsal (open and closed arrows point to the anterior ends of left anterior and posterior right apophyses, respectively) <bold>E</bold> distal portion of female genitalia in detail, lateral (enlarged area marked by rectangle in <bold>D</bold>; closed arrow points to the ovipositor tip; asterisk identifies oviscapt seen by transparency; bracket indicates distal margin of sternum eight). Scale bars: 0.3 mm (<bold>A, B</bold>), 1 mm (<bold>C)</bold>, 0.2 mm (<bold>D, E</bold>).</p></caption><graphic xmlns:xlink="http://www.w3.org/1999/xlink" xlink:href="zookeys-795-127-g003.jpg" position="float" orientation="portrait" xlink:type="simple" id="oo_242193.jpg"/></fig></tp:treatment-sec><tp:treatment-sec sec-type="etymology" id="SECID0EW5BG"><title>Etymology.</title><p>The genus name is derived from a composition between the Portuguese <italic><tp:taxon-name><tp:taxon-name-part taxon-name-part-type="genus" reg="Andes">Andes</tp:taxon-name-part></tp:taxon-name></italic> and <italic><tp:taxon-name><tp:taxon-name-part taxon-name-part-type="genus" reg="Cecidia">Cecidia</tp:taxon-name-part></tp:taxon-name></italic> (a gall; from the Greek <italic>kekídion</italic>). Thus, the epithet refers to the <tp:taxon-name><tp:taxon-name-part taxon-name-part-type="genus" reg="Andes">Andes</tp:taxon-name-part></tp:taxon-name> Mountains where the galls of <italic><tp:taxon-name><tp:taxon-name-part taxon-name-part-type="genus" reg="Andescecidium">Andescecidium</tp:taxon-name-part></tp:taxon-name></italic> were first found.</p></tp:treatment-sec><tp:treatment-sec><!--Section generated to contain objects referenced in tp:taxon-treatment.--><fig id="F4" position="float" orientation="portrait"><label>Figure 4.</label><caption><p><italic><tp:taxon-name><tp:taxon-name-part taxon-name-part-type="genus" reg="Andescecidium">Andescecidium</tp:taxon-name-part><tp:taxon-name-part taxon-name-part-type="species" reg="parrai">parrai</tp:taxon-name-part></tp:taxon-name></italic> last larval instar under light microscopy (<abbrev xmlns:xlink="http://www.w3.org/1999/xlink" content-type="institution" xlink:title="Laboratório de Morfologia e Comportamento de Insetos /UFRGS, Porto Alegre, Brazil" id="ABBRID0E5LAI" xlink:type="simple">LMCI</abbrev> 218-08). <bold>A</bold> general schematic representation, lateral view <bold>B, C</bold> head, anterior (<bold>B</bold>) and lateral (<bold>C</bold>). Scale bars: 1 mm (<bold>A</bold>), 0.3 mm (<bold>B</bold>), 0.2 mm (<bold>C</bold>).</p></caption><graphic xmlns:xlink="http://www.w3.org/1999/xlink" xlink:href="zookeys-795-127-g004.jpg" position="float" orientation="portrait" xlink:type="simple" id="oo_242194.jpg"/></fig><fig id="F5" position="float" orientation="portrait"><label>Figure 5.</label><caption><p>Morphology of <italic><tp:taxon-name><tp:taxon-name-part taxon-name-part-type="genus" reg="Andescecidium">Andescecidium</tp:taxon-name-part><tp:taxon-name-part taxon-name-part-type="species" reg="parrai">parrai</tp:taxon-name-part></tp:taxon-name></italic> last larval instar under scanning electron microscopy. <bold>A, B</bold> head, lateral (<bold>A</bold>) and antero-dorsal (<bold>B</bold>) views <bold>C</bold> stemmata, lateral <bold>D</bold> antenna, lateral <bold>E</bold> labium, lateral <bold>F</bold> maxilla, lateral <bold>G</bold> thorax, lateral <bold>H</bold> first abdominal spiracle, lateral <bold>I</bold> detail of second abdominal segment, showing aligned setae (arrow indicates spiracle), lateral <bold>J</bold> callus of second abdominal tergum, latero-dorsal <bold>K</bold> last abdominal segments, postero-lateral <bold>L</bold> ventral lobe of tenth abdominal segment (enlarged area marked with rectangle in <bold>K</bold>). Scale bars: 150 µm (<bold>A, B</bold>), 30 µm (<bold>C, L</bold>), 20 µm (<bold>D, E</bold>), 50 µm (<bold>F, I</bold>), 300 µm (<bold>G</bold>), 10 µm (<bold>H</bold>), 100 µm (<bold>J, K</bold>).</p></caption><graphic xmlns:xlink="http://www.w3.org/1999/xlink" xlink:href="zookeys-795-127-g005.jpg" position="float" orientation="portrait" xlink:type="simple" id="oo_242195.jpg"/></fig><fig id="F6" position="float" orientation="portrait"><label>Figure 6.</label><caption><p><italic><tp:taxon-name><tp:taxon-name-part taxon-name-part-type="genus" reg="Andescecidium">Andescecidium</tp:taxon-name-part><tp:taxon-name-part taxon-name-part-type="species" reg="parrai">parrai</tp:taxon-name-part></tp:taxon-name></italic> pupa in dorsal (<bold>A</bold>), ventral (<bold>B</bold>), and lateral (<bold>C</bold>) views (<abbrev xmlns:xlink="http://www.w3.org/1999/xlink" content-type="institution" xlink:title="Laboratório de Morfologia e Comportamento de Insetos /UFRGS, Porto Alegre, Brazil" id="ABBRID0EQRAI" xlink:type="simple">LMCI</abbrev> 218-5). Scale bar: 1 mm.</p></caption><graphic xmlns:xlink="http://www.w3.org/1999/xlink" xlink:href="zookeys-795-127-g006.jpg" position="float" orientation="portrait" xlink:type="simple" id="oo_242196.jpg"/></fig><fig id="F7" position="float" orientation="portrait"><label>Figure 7.</label><caption><p><italic><tp:taxon-name><tp:taxon-name-part taxon-name-part-type="genus" reg="Andescecidium">Andescecidium</tp:taxon-name-part><tp:taxon-name-part taxon-name-part-type="species" reg="parrai">parrai</tp:taxon-name-part></tp:taxon-name></italic> pupal morphology with scanning electron microscopy. <bold>A, C</bold> head and prothorax, under ventral and lateral views, respectively <bold>B</bold> frontal process of head (= gall cutter), ventral <bold>D</bold> clypeus and labrum, ventral <bold>E</bold> abdominal terga, lateral <bold>F</bold> spines and setae of second abdominal tergum in detail, lateral <bold>G</bold> abdominal pleura and sterna, latero-dorsal <bold>H</bold> spiracle of third abdominal segment, dorsal <bold>I</bold> tergal spines of ninth abdominal segment, postero-lateral. Scale bars: 500 µm (<bold>A, C, E</bold>), 150 µm (<bold>B, D, F</bold>), 300 µm (<bold>G</bold>), 30 µm (<bold>H</bold>), 70 µm (<bold>I)</bold>.</p></caption><graphic xmlns:xlink="http://www.w3.org/1999/xlink" xlink:href="zookeys-795-127-g007.jpg" position="float" orientation="portrait" xlink:type="simple" id="oo_242197.jpg"/></fig><fig id="F8" position="float" orientation="portrait"><label>Figure 8.</label><caption><p>Natural history of <italic><tp:taxon-name><tp:taxon-name-part taxon-name-part-type="genus" reg="Andescecidium">Andescecidium</tp:taxon-name-part><tp:taxon-name-part taxon-name-part-type="species" reg="parrai">parrai</tp:taxon-name-part></tp:taxon-name></italic> on <italic><tp:taxon-name><tp:taxon-name-part taxon-name-part-type="genus" reg="Schinus">Schinus</tp:taxon-name-part><tp:taxon-name-part taxon-name-part-type="species" reg="polygamus">polygamus</tp:taxon-name-part></tp:taxon-name></italic>. <bold>A</bold> host-plant habitat at Cuesta La Dormida, intersection Til-Til/Valparaíso, beginning of road to Rungue, Chile, 33°3'42"S, 71°0'35"W (seta on the horizon points to the El Altar mountain, Metropolitan region) <bold>B</bold> young, developing galls, lateral <bold>C</bold> mature gall, lateral, with pedunculus (indicated by arrow) in detail in the upper right corner <bold>D, E</bold> old, empty galls under lateral and posterior views, respectively (setae point to apical open). Scale bars: 4 mm (<bold>B, C, E</bold>), 3 mm (<bold>D</bold>).</p></caption><graphic xmlns:xlink="http://www.w3.org/1999/xlink" xlink:href="zookeys-795-127-g008.jpg" position="float" orientation="portrait" xlink:type="simple" id="oo_242198.jpg"/></fig></tp:treatment-sec><ref-list><ref id="B25"><mixed-citation xmlns:xlink="http://www.w3.org/1999/xlink" xlink:type="simple"><person-group><name name-style="western"><surname>Parra</surname><given-names>LE</given-names></name></person-group> (<year>1998</year>) <article-title>A redescription of <italic><tp:taxon-name><tp:taxon-name-part taxon-name-part-type="genus">Cecidoses</tp:taxon-name-part><tp:taxon-name-part taxon-name-part-type="species">argentinana</tp:taxon-name-part></tp:taxon-name></italic> (<tp:taxon-name><tp:taxon-name-part taxon-name-part-type="family">Cecidosidae</tp:taxon-name-part></tp:taxon-name>) and its early stages, with comments on its taxonomic position.</article-title><source>Nota lepidopterologica</source><volume>21</volume>: <fpage>206</fpage>–<lpage>214</lpage>.</mixed-citation></ref><ref id="B15"><mixed-citation xmlns:xlink="http://www.w3.org/1999/xlink" xlink:type="simple"><person-group><name name-style="western"><surname>Kristensen</surname><given-names>NP</given-names></name></person-group> (<year>2003</year>) <article-title>Skeleton and muscles: adults.</article-title> In: <person-group><name name-style="western"><surname>Kristensen</surname><given-names>NP</given-names></name></person-group> (<role>Ed.</role>) <issue-title>Lepidoptera: Moths and Butterflies, vol.</issue-title><source>2: Morphology, Physiology, and Development. Handbook of zoology 4(36). Walter de Gruyter, Berlin</source>, <fpage>39</fpage>–<lpage>131</lpage>.</mixed-citation></ref><ref id="B33"><mixed-citation xmlns:xlink="http://www.w3.org/1999/xlink" xlink:type="simple"><person-group><name name-style="western"><surname>San Blas</surname><given-names>G</given-names></name><name name-style="western"><surname>Davis</surname><given-names>DR</given-names></name></person-group> (<year>2013</year>) <article-title>Redescription of <italic><tp:taxon-name><tp:taxon-name-part taxon-name-part-type="genus">Dicranoses</tp:taxon-name-part><tp:taxon-name-part taxon-name-part-type="species">capsulifex</tp:taxon-name-part></tp:taxon-name></italic> Kieffer and Jörgensen (<tp:taxon-name><tp:taxon-name-part taxon-name-part-type="order">Lepidoptera</tp:taxon-name-part></tp:taxon-name>: <tp:taxon-name><tp:taxon-name-part taxon-name-part-type="family">Cecidosidae</tp:taxon-name-part></tp:taxon-name>) with description of the immature stages and biology.</article-title><source>Zootaxa</source><volume>3682</volume>: <fpage>371</fpage>–<lpage>384</lpage>. <ext-link xlink:type="simple" ext-link-type="doi" xlink:href="10.11646/zootaxa.3682.2.9">https://doi.org/10.11646/zootaxa.3682.2.9</ext-link></mixed-citation></ref></ref-list></tp:taxon-treatment>
