# Supplementary material for: Overlooked gall-inducing moths revisited, with the description of Andescecidiumparrai gen. et sp. n. and Olierasaizi sp. n. from Chile (Lepidoptera, Cecidosidae)
Source: Zookeys. 2018 Nov 12;(795):127–57. doi: 10.3897/zookeys.795.27070 (PMC6242961; doi:10.3897/zookeys.795.27070)
Supplement: XML Treatment for Andescecidium parrai [file zookeys.795.27070-treatment2.xml]

<!DOCTYPE tp:taxon-treatment
  PUBLIC "-//TaxonX//DTD Taxonomic Treatment Publishing DTD v0 20100105//EN" "tax-treatment-NSO.dtd">
<tp:taxon-treatment xmlns:tp="http://www.plazi.org/taxpub"><tp:treatment-meta><kwd-group><label>Taxon classification</label><kwd><named-content xmlns:xlink="http://www.w3.org/1999/xlink" content-type="kingdom">Animalia</named-content></kwd><kwd><named-content xmlns:xlink="http://www.w3.org/1999/xlink" content-type="order">Lepidoptera</named-content></kwd><kwd><named-content xmlns:xlink="http://www.w3.org/1999/xlink" content-type="family">Cecidosidae</named-content></kwd></kwd-group><mixed-citation publication-type="journal"><person-group><name><surname>Silva</surname><given-names>Gabriela T.</given-names></name><name><surname>Moreira</surname><given-names>Gilson R.P.</given-names></name><name><surname>argas</surname><given-names>Héctor A.</given-names></name><name><surname>Gislene L. Gonçalves</surname><given-names/></name><name><surname>Mainardi</surname><given-names>Marina D.</given-names></name><name><surname>las</surname><given-names>Germán San</given-names></name><name><surname>Davis</surname><given-names>Donald</given-names></name></person-group><article-title>Overlooked gall-inducing moths revisited, with the description of <italic><tp:taxon-name><tp:taxon-name-part taxon-name-part-type="genus" reg="Andescecidium">Andescecidium</tp:taxon-name-part><tp:taxon-name-part taxon-name-part-type="species" reg="parrai">parrai</tp:taxon-name-part></tp:taxon-name></italic> gen. et sp. n. and <italic><tp:taxon-name><tp:taxon-name-part taxon-name-part-type="genus" reg="Oliera">Oliera</tp:taxon-name-part><tp:taxon-name-part taxon-name-part-type="species" reg="saizi">saizi</tp:taxon-name-part></tp:taxon-name></italic> sp. n. from Chile (<tp:taxon-name><tp:taxon-name-part taxon-name-part-type="order">Lepidoptera</tp:taxon-name-part></tp:taxon-name>, <tp:taxon-name><tp:taxon-name-part taxon-name-part-type="family">Cecidosidae</tp:taxon-name-part></tp:taxon-name>)</article-title><source>Zookeys</source><day>12</day><month>11</month><year>2018</year><volume>2018</volume><issue>795</issue><fpage>127</fpage><lpage>157</lpage><pub-id pub-id-type="doi">10.3897/zookeys.795.27070</pub-id></mixed-citation></tp:treatment-meta><tp:nomenclature><tp:taxon-name>
              <tp:taxon-name-part taxon-name-part-type="genus" reg="Andescecidium">Andescecidium</tp:taxon-name-part>
              <tp:taxon-name-part taxon-name-part-type="species" reg="parrai">parrai</tp:taxon-name-part>
              <object-id xmlns:xlink="http://www.w3.org/1999/xlink" content-type="zoobank" xlink:type="simple">http://zoobank.org/6A158844-5CC2-4F30-AB27-665C2F33E1D8</object-id>
            </tp:taxon-name><tp:taxon-authority>Moreira &amp; Vargas</tp:taxon-authority><tp:taxon-status xmlns:xlink="http://www.w3.org/1999/xlink" xlink:type="simple">sp. n.</tp:taxon-status><xref ref-type="fig" rid="F2">Figs 2</xref><xref ref-type="fig" rid="F3">, 3</xref><xref ref-type="fig" rid="F4">, 4</xref><xref ref-type="fig" rid="F5">, 5</xref><xref ref-type="fig" rid="F6">, 6</xref><xref ref-type="fig" rid="F7">, 7</xref><xref ref-type="fig" rid="F8">, 8</xref><xref ref-type="bibr" rid="B25">; Parra 1998</xref></tp:nomenclature><tp:treatment-sec sec-type="diagnosis" id="SECID0EOCAI"><title>Diagnosis.</title><p>As discussed for the monotypic genus.</p></tp:treatment-sec><tp:treatment-sec sec-type="description" id="SECID0ETCAI"><title>Description of adults.</title><p>As discussed for the monotypic genus.</p></tp:treatment-sec><tp:treatment-sec sec-type="type material" id="SECID0EYCAI"><title>Type material.</title><p>Chile: Holotype ♂, Cuesta Barriga roadside, Padre Hurtado, Metropolitan Region, emerged June 2013, ex gall on <italic><tp:taxon-name><tp:taxon-name-part taxon-name-part-type="genus" reg="Schinus">Schinus</tp:taxon-name-part><tp:taxon-name-part taxon-name-part-type="species" reg="polygamus">polygamus</tp:taxon-name-part></tp:taxon-name></italic> collected 22.V. 2013, HA Vargas &amp; GRP Moreira leg. (<named-content xmlns:xlink="http://www.w3.org/1999/xlink" content-type="dwc:institutional_code" xlink:type="simple">MNNC</named-content>). Paratype: 1♀, same data as holotype (<named-content xmlns:xlink="http://www.w3.org/1999/xlink" content-type="dwc:institutional_code" xlink:type="simple">MNNC</named-content>).</p></tp:treatment-sec><tp:treatment-sec sec-type="type material" id="SECID0ETDAI"><title>Non-type material.</title><p>Immatures used for morphological description, fixed in Kahle-Dietrich’s fluid, preserved in 70% EtOH: <named-content xmlns:xlink="http://www.w3.org/1999/xlink" content-type="dwc:verbatimCoordinates" xlink:type="simple"><named-content content-type="geo-json" specific-use="{&#34;type&#34;:&#34;Point&#34;,&#34;coordinates&#34;:[-70.909722,-33.523333]}" id="NCID0E3DAI" xlink:type="simple">33°31'24"S, 70°54'35"W</named-content></named-content>, Cuesta Barriga roadside, Padre Hurtado, Metropolitan Region, HA Vargas &amp; GRP Moreira leg., 13 larvae (22.V.2013, <abbrev xmlns:xlink="http://www.w3.org/1999/xlink" content-type="institution" xlink:title="Laboratório de Morfologia e Comportamento de Insetos /UFRGS, Porto Alegre, Brazil" id="ABBRID0EBEAI" xlink:type="simple">LMCI</abbrev> 218-3, 8, 9, 10, 12; 25.XI.2013, <abbrev xmlns:xlink="http://www.w3.org/1999/xlink" content-type="institution" xlink:title="Laboratório de Morfologia e Comportamento de Insetos /UFRGS, Porto Alegre, Brazil" id="ABBRID0EGEAI" xlink:type="simple">LMCI</abbrev> 231-5, 6), 5 pupae (22.V.2013, <abbrev xmlns:xlink="http://www.w3.org/1999/xlink" content-type="institution" xlink:title="Laboratório de Morfologia e Comportamento de Insetos /UFRGS, Porto Alegre, Brazil" id="ABBRID0ELEAI" xlink:type="simple">LMCI</abbrev> 218-3, 5, 11, 14), 3 galls (22.V.2013, <abbrev xmlns:xlink="http://www.w3.org/1999/xlink" content-type="institution" xlink:title="Laboratório de Morfologia e Comportamento de Insetos /UFRGS, Porto Alegre, Brazil" id="ABBRID0EQEAI" xlink:type="simple">LMCI</abbrev> 218-5, 11, 13); <named-content xmlns:xlink="http://www.w3.org/1999/xlink" content-type="dwc:verbatimCoordinates" xlink:type="simple"><named-content content-type="geo-json" specific-use="{&#34;type&#34;:&#34;Point&#34;,&#34;coordinates&#34;:[-71.009722,-3.061667]}" id="NCID0EYEAI" xlink:type="simple">3°3'42"S, 71°0'35"W</named-content></named-content>, roadside on Cuesta La Dormida, border Til-Til/Valparaiso, HA Vargas &amp; GRP Moreira leg., 4 larvae (28.XI.2013, <abbrev xmlns:xlink="http://www.w3.org/1999/xlink" content-type="institution" xlink:title="Laboratório de Morfologia e Comportamento de Insetos /UFRGS, Porto Alegre, Brazil" id="ABBRID0E4EAI" xlink:type="simple">LMCI</abbrev> 233-6), 5 galls (22.V.2013, <abbrev xmlns:xlink="http://www.w3.org/1999/xlink" content-type="institution" xlink:title="Laboratório de Morfologia e Comportamento de Insetos /UFRGS, Porto Alegre, Brazil" id="ABBRID0ECFAI" xlink:type="simple">LMCI</abbrev> 216- 1 to 5, 11); <named-content xmlns:xlink="http://www.w3.org/1999/xlink" content-type="dwc:verbatimCoordinates" xlink:type="simple"><named-content content-type="geo-json" specific-use="{&#34;type&#34;:&#34;Point&#34;,&#34;coordinates&#34;:[-70.897778,-33.008611]}" id="NCID0EKFAI" xlink:type="simple">33°00'31"S, 70°53'52"W</named-content></named-content>, 712m, roadside near Til-Til, Rungue, Metropolitan Region, HA Vargas &amp; GRP Moreira leg., 6 larvae (26.XI.2013, <abbrev xmlns:xlink="http://www.w3.org/1999/xlink" content-type="institution" xlink:title="Laboratório de Morfologia e Comportamento de Insetos /UFRGS, Porto Alegre, Brazil" id="ABBRID0EPFAI" xlink:type="simple">LMCI</abbrev> 232-6, 7), 4 galls (26.XI.2013, <abbrev xmlns:xlink="http://www.w3.org/1999/xlink" content-type="institution" xlink:title="Laboratório de Morfologia e Comportamento de Insetos /UFRGS, Porto Alegre, Brazil" id="ABBRID0EUFAI" xlink:type="simple">LMCI</abbrev> 232-8), G San Blas leg., 12.X.2011, 3 larvae (donated to <abbrev xmlns:xlink="http://www.w3.org/1999/xlink" content-type="institution" xlink:title="Laboratório de Morfologia e Comportamento de Insetos /UFRGS, Porto Alegre, Brazil" id="ABBRID0EZFAI" xlink:type="simple">LMCI</abbrev> 163-14), 46 larvae (<abbrev xmlns:xlink="http://www.w3.org/1999/xlink" content-type="institution" xlink:title="Instituto Argentino de Investigaciones de las Zonas Áridas, CCT-CONICET Mendoza, Mendoza, Argentina" id="ABBRID0E5FAI" xlink:type="simple">IADIZA</abbrev>), 5 galls (<abbrev xmlns:xlink="http://www.w3.org/1999/xlink" content-type="institution" xlink:title="Instituto Argentino de Investigaciones de las Zonas Áridas, CCT-CONICET Mendoza, Mendoza, Argentina" id="ABBRID0EDGAI" xlink:type="simple">IADIZA</abbrev>), 7 pupae (extracted from dried galls on 3.V.2012, <abbrev xmlns:xlink="http://www.w3.org/1999/xlink" content-type="institution" xlink:title="Instituto Argentino de Investigaciones de las Zonas Áridas, CCT-CONICET Mendoza, Mendoza, Argentina" id="ABBRID0EIGAI" xlink:type="simple">IADIZA</abbrev>), G San Blas leg., 15.III.2013, 3 dried pupae; <named-content xmlns:xlink="http://www.w3.org/1999/xlink" content-type="dwc:verbatimCoordinates" xlink:type="simple"><named-content content-type="geo-json" specific-use="{&#34;type&#34;:&#34;Point&#34;,&#34;coordinates&#34;:[-71.121394,-35.600000]}" id="NCID0EQGAI" xlink:type="simple">35°36'00"S, 71°07'17.02"W</named-content></named-content>, 426m, Ruta J-65, 25km from Curicó, Maule Region, G San Blas leg., 12.X.2011, 16 larvae; <named-content xmlns:xlink="http://www.w3.org/1999/xlink" content-type="dwc:verbatimCoordinates" xlink:type="simple"><named-content content-type="geo-json" specific-use="{&#34;type&#34;:&#34;Point&#34;,&#34;coordinates&#34;:[-72.278056,-36.658333]}" id="NCID0EYGAI" xlink:type="simple">36°39'30"S, 72°16'41"W</named-content></named-content>, 43m, roadside in Cruce Nebuco, Bio-Bio Region, HA Vargas, LE Parra &amp; GRP Moreira leg., 2 galls (30.V.2013, <abbrev xmlns:xlink="http://www.w3.org/1999/xlink" content-type="institution" xlink:title="Laboratório de Morfologia e Comportamento de Insetos /UFRGS, Porto Alegre, Brazil" id="ABBRID0E4GAI" xlink:type="simple">LMCI</abbrev> 223-1) ; <named-content xmlns:xlink="http://www.w3.org/1999/xlink" content-type="dwc:verbatimCoordinates" xlink:type="simple"><named-content content-type="geo-json" specific-use="{&#34;type&#34;:&#34;Point&#34;,&#34;coordinates&#34;:[-71.301111,-35.531389]}" id="NCID0EFHAI" xlink:type="simple">35°31'53"S, 71°18'4"W</named-content></named-content> and <named-content xmlns:xlink="http://www.w3.org/1999/xlink" content-type="dwc:verbatimCoordinates" xlink:type="simple"><named-content content-type="geo-json" specific-use="{&#34;type&#34;:&#34;Point&#34;,&#34;coordinates&#34;:[-71.309167,-35.524722]}" id="NCID0ENHAI" xlink:type="simple">35°31'29"S, 71°18'33"W</named-content></named-content>, P. Sta. Edilia, San Clemente, Maule Region, LE Parra &amp; GT Silva leg., 25.XI.2016, 2 larvae donated to <abbrev xmlns:xlink="http://www.w3.org/1999/xlink" content-type="institution" xlink:title="Laboratório de Morfologia e Comportamento de Insetos /UFRGS, Porto Alegre, Brazil" id="ABBRID0ESHAI" xlink:type="simple">LMCI</abbrev> (330-1, 2).</p></tp:treatment-sec><tp:treatment-sec sec-type="Additional larvae" id="SECID0EXHAI"><title>Additional larvae.</title><p>Same data as above, fixed and preserved in 100% EtOH at -20 °C for DNA extraction: n = 2, <abbrev xmlns:xlink="http://www.w3.org/1999/xlink" content-type="institution" xlink:title="Laboratório de Morfologia e Comportamento de Insetos /UFRGS, Porto Alegre, Brazil" id="ABBRID0E4HAI" xlink:type="simple">LMCI</abbrev> 231-5; n = 6, <abbrev xmlns:xlink="http://www.w3.org/1999/xlink" content-type="institution" xlink:title="Laboratório de Morfologia e Comportamento de Insetos /UFRGS, Porto Alegre, Brazil" id="ABBRID0ECIAI" xlink:type="simple">LMCI</abbrev> 233-5, 6.</p></tp:treatment-sec><tp:treatment-sec sec-type="material" id="SECID0EHIAI"><title>Additional adult material.</title><p>Genitalia preparation on slide of male by LE Parra, UCCC, Parque Nacional La Campana, Sector Ocoa, Hijuelas, Valparaíso Region, L. Sáiz leg., March-April 1993, with label “<italic><tp:taxon-name><tp:taxon-name-part taxon-name-part-type="genus" reg="Cecidoses">Cecidoses</tp:taxon-name-part><tp:taxon-name-part taxon-name-part-type="species" reg="argentinana">argentinana</tp:taxon-name-part></tp:taxon-name></italic> (Brèthes), Det. LE Parra”; added label “<italic><tp:taxon-name><tp:taxon-name-part taxon-name-part-type="genus" reg="Andescecidium">Andescecidium</tp:taxon-name-part><tp:taxon-name-part taxon-name-part-type="species" reg="parrai">parrai</tp:taxon-name-part></tp:taxon-name></italic> Moreira &amp; Vargas, Det. GRP Moreira; 9.V.2018”, 1♂ (<abbrev xmlns:xlink="http://www.w3.org/1999/xlink" content-type="institution" xlink:title="Laboratório de Morfologia e Comportamento de Insetos /UFRGS, Porto Alegre, Brazil" id="ABBRID0EDJAI" xlink:type="simple">LMCI</abbrev> 218-03-04) and 1♀ (<abbrev xmlns:xlink="http://www.w3.org/1999/xlink" content-type="institution" xlink:title="Laboratório de Morfologia e Comportamento de Insetos /UFRGS, Porto Alegre, Brazil" id="ABBRID0EIJAI" xlink:type="simple">LMCI</abbrev> 218-03-03), cleared in <abbrev xmlns:xlink="http://www.w3.org/1999/xlink" xlink:title="10% potassium hydroxide" id="ABBRID0ENJAI" xlink:type="simple">KOH</abbrev> 10%, preserved in 70% EtOH, same data as the holotype.</p></tp:treatment-sec><tp:treatment-sec sec-type="etymology" id="SECID0ERJAI"><title>Etymology.</title><p>Named in honor of Prof. Dr. Luis E. Parra, from the Universidad of Concepción, who for the first time characterized such a gall-inducing moth, for his great contribution to the development of Lepidopterology in Chile.</p></tp:treatment-sec><tp:treatment-sec sec-type="description" id="SECID0EWJAI"><title>Description of immature stages.</title><p><bold><italic>Last instar larva</italic></bold> (Figs <xref ref-type="fig" rid="F4">4</xref>, <xref ref-type="fig" rid="F5">5</xref>). Body length = 8.10 ± 0.66 mm; head capsule width = 1.40 ± 0.04 mm (n = 4). <italic>Head</italic> (Figs <xref ref-type="fig" rid="F4">4B, C</xref>; <xref ref-type="fig" rid="F5">5A, B</xref>) yellowish with anterior margin light brown; lateral margins convex; frontoclypeus slightly bulged, subtriangular, with well-marked pigmented adfrontal sutures; ecdysial lines unpigmented. Two pairs of laterally located, well-developed stemmata (Figure <xref ref-type="fig" rid="F5">5C</xref>). Antennae (Figure <xref ref-type="fig" rid="F5">5D</xref>) 2-segmented; basal segment with one stout and one ~4× longer, filiform sensillum; distal segment with one stout sensillum on apex, flanked by two small filiform sensilla. Labrum slightly bilobed, with five pairs of small setae. Mandible well developed, with four cusps along distal margin (<xref ref-type="bibr" rid="B25">Parra 1998</xref>: fig. 4C), bearing one basal seta on external surface. Maxilla with palpus and galea reduced (Figure <xref ref-type="fig" rid="F5">5F</xref>). Spinneret conical-tubular (Figure <xref ref-type="fig" rid="F5">5E</xref>; <xref ref-type="bibr" rid="B25">Parra 1998</xref>: fig 4D); labial palpus one-segmented with well-developed apical seta. Chaetotaxy consisting of 15 pairs of setae: F group unisetose; C group unisetose; A group trisetose; AF group unisetose; P group trisetose, reduced in length; S group trisetose, middle one long; SS group trisetose, posterior one long.</p><fig id="F4" position="float" orientation="portrait"><label>Figure 4.</label><caption><p><italic><tp:taxon-name><tp:taxon-name-part taxon-name-part-type="genus" reg="Andescecidium">Andescecidium</tp:taxon-name-part><tp:taxon-name-part taxon-name-part-type="species" reg="parrai">parrai</tp:taxon-name-part></tp:taxon-name></italic> last larval instar under light microscopy (<abbrev xmlns:xlink="http://www.w3.org/1999/xlink" content-type="institution" xlink:title="Laboratório de Morfologia e Comportamento de Insetos /UFRGS, Porto Alegre, Brazil" id="ABBRID0E5LAI" xlink:type="simple">LMCI</abbrev> 218-08). <bold>A</bold> general schematic representation, lateral view <bold>B, C</bold> head, anterior (<bold>B</bold>) and lateral (<bold>C</bold>). Scale bars: 1 mm (<bold>A</bold>), 0.3 mm (<bold>B</bold>), 0.2 mm (<bold>C</bold>).</p></caption><graphic xmlns:xlink="http://www.w3.org/1999/xlink" xlink:href="zookeys-795-127-g004.jpg" position="float" orientation="portrait" xlink:type="simple" id="oo_242194.jpg"/></fig><p><italic>Thorax</italic> (T) and abdomen (A) subcylindrical, creamy-white and covered with microtrichia (Figure <xref ref-type="fig" rid="F5">5I</xref>); thoracic setae small (Figure <xref ref-type="fig" rid="F5">5G</xref>), similar in size to abdominal ones. Prothoracic shield light yellow, weakly defined; thoracic legs and abdominal prolegs absent; abdominal calli (Figure <xref ref-type="fig" rid="F5">5J</xref>) on segments A1–A7 located on posterior margin of terga. Last abdominal segment (Figure <xref ref-type="fig" rid="F5">5K, L</xref>) composed of three lobes, one dorsal, and two ventral, smaller. Spiracles (Figure <xref ref-type="fig" rid="F5">5H, I</xref>) laterally on T1, A1–A8, circular and without elevated peritreme. Chaetotaxy: T1 with twelve pairs of setae; D group bisetose, SD bisetose, outside prothoracic shield, L group trisetose, anterior to spiracle, SV group trisetose, MV unisetose, V unisetose. T2–3 with nine pairs of setae; D group bisetose, SD bisetose, L group bisetose, SV group bisetose, V unisetose. AB1–8 with seven pairs of setae; D group bisetose, L group tetrasetose, posterior to spiracles, V group unisetose. AB9 with four pairs of setae; D group unisetose, L group bisetose, SV group unisetose. A10 with five pairs of setae; SD group bisetose; SV trisetose.</p><fig id="F5" position="float" orientation="portrait"><label>Figure 5.</label><caption><p>Morphology of <italic><tp:taxon-name><tp:taxon-name-part taxon-name-part-type="genus" reg="Andescecidium">Andescecidium</tp:taxon-name-part><tp:taxon-name-part taxon-name-part-type="species" reg="parrai">parrai</tp:taxon-name-part></tp:taxon-name></italic> last larval instar under scanning electron microscopy. <bold>A, B</bold> head, lateral (<bold>A</bold>) and antero-dorsal (<bold>B</bold>) views <bold>C</bold> stemmata, lateral <bold>D</bold> antenna, lateral <bold>E</bold> labium, lateral <bold>F</bold> maxilla, lateral <bold>G</bold> thorax, lateral <bold>H</bold> first abdominal spiracle, lateral <bold>I</bold> detail of second abdominal segment, showing aligned setae (arrow indicates spiracle), lateral <bold>J</bold> callus of second abdominal tergum, latero-dorsal <bold>K</bold> last abdominal segments, postero-lateral <bold>L</bold> ventral lobe of tenth abdominal segment (enlarged area marked with rectangle in <bold>K</bold>). Scale bars: 150 µm (<bold>A, B</bold>), 30 µm (<bold>C, L</bold>), 20 µm (<bold>D, E</bold>), 50 µm (<bold>F, I</bold>), 300 µm (<bold>G</bold>), 10 µm (<bold>H</bold>), 100 µm (<bold>J, K</bold>).</p></caption><graphic xmlns:xlink="http://www.w3.org/1999/xlink" xlink:href="zookeys-795-127-g005.jpg" position="float" orientation="portrait" xlink:type="simple" id="oo_242195.jpg"/></fig><p><bold><italic>Pupa</italic></bold> (Figs <xref ref-type="fig" rid="F6">6</xref>, <xref ref-type="fig" rid="F7">7</xref>). Length = 12.3 + 0.4 mm; n = 3. Yellowish brown, with head, thorax, wings, and abdominal spines becoming dark brown near adult emergence. Head with frontal process (= gall-cutter) formed by three processes (Figure <xref ref-type="fig" rid="F7">7A–C</xref>); one large, subtriangular, located centrally at the anterior, which is flanked by the other two, shorter, located posteriorly at the base. Antennae narrow, long, slightly surpassing the end of abdomen; prothorax is a narrow transverse band between head and mesothorax; hindwings concealed by forewings, extending to sternum A8; pro-, meso- and metathoracic legs extending up to A6, A7 and A8, respectively. Frons with two pairs of setae laterally. Terga T2 and T3 with two pairs of setae, one dorsal and one latero-dorsal. Abdominal segments with spiracular region covered with microtrichia; A2–9 with a transverse band of conspicuous spines (Figure <xref ref-type="fig" rid="F7">7E, F</xref>), near anterior margin of terga; tergum A9 with one pair of spines (Figure <xref ref-type="fig" rid="F7">7I</xref>) on posterior margin. Abdominal setae (Figs <xref ref-type="fig" rid="F6">6A</xref>, <xref ref-type="fig" rid="F7">7G</xref>) arranged in three rows (dorsal, supra and subspiracular); one dorsal pair on segments A1–8; one supra-spiracular pair on segments A2–8; four to six subspiracular pairs on segments A2–9; four pairs dorsally on A10; spiracles (Figure <xref ref-type="fig" rid="F7">7H</xref>) with slightly elevated peritreme, laterally on A2–8.</p><fig id="F6" position="float" orientation="portrait"><label>Figure 6.</label><caption><p><italic><tp:taxon-name><tp:taxon-name-part taxon-name-part-type="genus" reg="Andescecidium">Andescecidium</tp:taxon-name-part><tp:taxon-name-part taxon-name-part-type="species" reg="parrai">parrai</tp:taxon-name-part></tp:taxon-name></italic> pupa in dorsal (<bold>A</bold>), ventral (<bold>B</bold>), and lateral (<bold>C</bold>) views (<abbrev xmlns:xlink="http://www.w3.org/1999/xlink" content-type="institution" xlink:title="Laboratório de Morfologia e Comportamento de Insetos /UFRGS, Porto Alegre, Brazil" id="ABBRID0EQRAI" xlink:type="simple">LMCI</abbrev> 218-5). Scale bar: 1 mm.</p></caption><graphic xmlns:xlink="http://www.w3.org/1999/xlink" xlink:href="zookeys-795-127-g006.jpg" position="float" orientation="portrait" xlink:type="simple" id="oo_242196.jpg"/></fig><fig id="F7" position="float" orientation="portrait"><label>Figure 7.</label><caption><p><italic><tp:taxon-name><tp:taxon-name-part taxon-name-part-type="genus" reg="Andescecidium">Andescecidium</tp:taxon-name-part><tp:taxon-name-part taxon-name-part-type="species" reg="parrai">parrai</tp:taxon-name-part></tp:taxon-name></italic> pupal morphology with scanning electron microscopy. <bold>A, C</bold> head and prothorax, under ventral and lateral views, respectively <bold>B</bold> frontal process of head (= gall cutter), ventral <bold>D</bold> clypeus and labrum, ventral <bold>E</bold> abdominal terga, lateral <bold>F</bold> spines and setae of second abdominal tergum in detail, lateral <bold>G</bold> abdominal pleura and sterna, latero-dorsal <bold>H</bold> spiracle of third abdominal segment, dorsal <bold>I</bold> tergal spines of ninth abdominal segment, postero-lateral. Scale bars: 500 µm (<bold>A, C, E</bold>), 150 µm (<bold>B, D, F</bold>), 300 µm (<bold>G</bold>), 30 µm (<bold>H</bold>), 70 µm (<bold>I)</bold>.</p></caption><graphic xmlns:xlink="http://www.w3.org/1999/xlink" xlink:href="zookeys-795-127-g007.jpg" position="float" orientation="portrait" xlink:type="simple" id="oo_242197.jpg"/></fig></tp:treatment-sec><tp:treatment-sec sec-type="Life history" id="SECID0EMTAI"><title>Life history.</title><p>The large, short pedunculated galls of <italic><tp:taxon-name><tp:taxon-name-part taxon-name-part-type="genus" reg="Andescecidium">A.</tp:taxon-name-part><tp:taxon-name-part taxon-name-part-type="species" reg="parrai">parrai</tp:taxon-name-part></tp:taxon-name></italic> develop externally from the beginning, on stem buds of <italic><tp:taxon-name><tp:taxon-name-part taxon-name-part-type="genus" reg="Schinus">S.</tp:taxon-name-part><tp:taxon-name-part taxon-name-part-type="species" reg="polygamus">polygamus</tp:taxon-name-part></tp:taxon-name></italic> terminal and sub-terminal branches (Figure <xref ref-type="fig" rid="F8">8B, C</xref>). A few galls of different sizes may be found on the same branch. They are elliptical and usually reddish when young, becoming to spherical and green when mature. The larval chamber is almost cylindrical in shape (maximum width and length varying from 9–10 and from 10–14 mm, respectively; n = 10), and transverse to the stem axis. Their external wall becomes dark brown and almost cylindrical during late development. At least some are apparently deciduous, falling to the ground. This morphotype has a rough external wall (Figure <xref ref-type="fig" rid="F8">8D</xref>), and was found among the litter under the <italic><tp:taxon-name><tp:taxon-name-part taxon-name-part-type="genus" reg="Schinus">S.</tp:taxon-name-part><tp:taxon-name-part taxon-name-part-type="species" reg="polygamus">polygamus</tp:taxon-name-part></tp:taxon-name></italic> plants, where they are easily confused with fecal pellets of the European rabbit (<italic><tp:taxon-name><tp:taxon-name-part taxon-name-part-type="genus" reg="Oryctolagus">Oryctolagus</tp:taxon-name-part><tp:taxon-name-part taxon-name-part-type="species" reg="cuniculus">cuniculus</tp:taxon-name-part></tp:taxon-name></italic> L.: <tp:taxon-name><tp:taxon-name-part taxon-name-part-type="family">Leporidae</tp:taxon-name-part></tp:taxon-name>), that is abundant in the region. Like <italic><tp:taxon-name><tp:taxon-name-part taxon-name-part-type="genus" reg="Cecidonius">C.</tp:taxon-name-part><tp:taxon-name-part taxon-name-part-type="species" reg="pampeanus">pampeanus</tp:taxon-name-part></tp:taxon-name></italic> galls, those of <italic><tp:taxon-name><tp:taxon-name-part taxon-name-part-type="genus" reg="Andescecidium">A.</tp:taxon-name-part><tp:taxon-name-part taxon-name-part-type="species" reg="parrai">parrai</tp:taxon-name-part></tp:taxon-name></italic> also lack an operculum. Using the frontal process and abdominal spines present on the pupae to make pressure, together with body contortions, are likely the means the pupa uses to open an orifice on the distal, weaker wall (Figure <xref ref-type="fig" rid="F8">8E</xref>), in which it pushes itself partially out of the gall.</p><p>Little is known about biology of <italic><tp:taxon-name><tp:taxon-name-part taxon-name-part-type="genus" reg="Andescecidium">A.</tp:taxon-name-part><tp:taxon-name-part taxon-name-part-type="species" reg="parrai">parrai</tp:taxon-name-part></tp:taxon-name></italic> galls. Our field observations suggest that the species is univoltine, galls starting to develop during late spring and summer, when most leaf buds are found on <italic><tp:taxon-name><tp:taxon-name-part taxon-name-part-type="genus" reg="Schinus">S.</tp:taxon-name-part><tp:taxon-name-part taxon-name-part-type="species" reg="polygamus">polygamus</tp:taxon-name-part></tp:taxon-name></italic> plants (<xref ref-type="bibr" rid="B34">Sáiz and Núñez 1997</xref>). Deciduous galls were field-collected from the ground near the end of May, from which a few adults used here for description successfully emerged in the laboratory after ca. 25 days.</p><fig id="F8" position="float" orientation="portrait"><label>Figure 8.</label><caption><p>Natural history of <italic><tp:taxon-name><tp:taxon-name-part taxon-name-part-type="genus" reg="Andescecidium">Andescecidium</tp:taxon-name-part><tp:taxon-name-part taxon-name-part-type="species" reg="parrai">parrai</tp:taxon-name-part></tp:taxon-name></italic> on <italic><tp:taxon-name><tp:taxon-name-part taxon-name-part-type="genus" reg="Schinus">Schinus</tp:taxon-name-part><tp:taxon-name-part taxon-name-part-type="species" reg="polygamus">polygamus</tp:taxon-name-part></tp:taxon-name></italic>. <bold>A</bold> host-plant habitat at Cuesta La Dormida, intersection Til-Til/Valparaíso, beginning of road to Rungue, Chile, 33°3'42"S, 71°0'35"W (seta on the horizon points to the El Altar mountain, Metropolitan region) <bold>B</bold> young, developing galls, lateral <bold>C</bold> mature gall, lateral, with pedunculus (indicated by arrow) in detail in the upper right corner <bold>D, E</bold> old, empty galls under lateral and posterior views, respectively (setae point to apical open). Scale bars: 4 mm (<bold>B, C, E</bold>), 3 mm (<bold>D</bold>).</p></caption><graphic xmlns:xlink="http://www.w3.org/1999/xlink" xlink:href="zookeys-795-127-g008.jpg" position="float" orientation="portrait" xlink:type="simple" id="oo_242198.jpg"/></fig></tp:treatment-sec><tp:treatment-sec><!--Section generated to contain objects referenced in tp:taxon-treatment.--><fig id="F2" position="float" orientation="portrait"><label>Figure 2.</label><caption><p>Pinned-dried males (holotypes, left) and females (paratypes, right) of <italic><tp:taxon-name><tp:taxon-name-part taxon-name-part-type="genus" reg="Andescecidium">Andescecidium</tp:taxon-name-part><tp:taxon-name-part taxon-name-part-type="species" reg="parrai">parrai</tp:taxon-name-part></tp:taxon-name></italic> (<bold>A, B</bold>) and <italic><tp:taxon-name><tp:taxon-name-part taxon-name-part-type="genus" reg="Oliera">Oliera</tp:taxon-name-part><tp:taxon-name-part taxon-name-part-type="species" reg="saizi">saizi</tp:taxon-name-part></tp:taxon-name></italic> (<bold>C, D</bold>), dorsal view. Scale bars: 2 mm (<bold>A, B)</bold>, 1 mm (<bold>C, D</bold>).</p></caption><graphic xmlns:xlink="http://www.w3.org/1999/xlink" xlink:href="zookeys-795-127-g002.jpg" position="float" orientation="portrait" xlink:type="simple" id="oo_242192.jpg"/></fig><fig id="F3" position="float" orientation="portrait"><label>Figure 3.</label><caption><p><italic><tp:taxon-name><tp:taxon-name-part taxon-name-part-type="genus" reg="Andescecidium">Andescecidium</tp:taxon-name-part><tp:taxon-name-part taxon-name-part-type="species" reg="parrai">parrai</tp:taxon-name-part></tp:taxon-name></italic> adult morphology under light microscopy (<abbrev xmlns:xlink="http://www.w3.org/1999/xlink" content-type="institution" xlink:title="Laboratório de Morfologia e Comportamento de Insetos /UFRGS, Porto Alegre, Brazil" id="ABBRID0E14BG" xlink:type="simple">LMCI</abbrev> 218-03). <bold>A</bold> head, anterior view <bold>B</bold> metathoracic furcasternum, posterior (closed arrow points to left furcal apophysis) <bold>C</bold> fore-, median- and hindlegs, from left to right, respectively <bold>D</bold> female genitalia, dorsal (open and closed arrows point to the anterior ends of left anterior and posterior right apophyses, respectively) <bold>E</bold> distal portion of female genitalia in detail, lateral (enlarged area marked by rectangle in <bold>D</bold>; closed arrow points to the ovipositor tip; asterisk identifies oviscapt seen by transparency; bracket indicates distal margin of sternum eight). Scale bars: 0.3 mm (<bold>A, B</bold>), 1 mm (<bold>C)</bold>, 0.2 mm (<bold>D, E</bold>).</p></caption><graphic xmlns:xlink="http://www.w3.org/1999/xlink" xlink:href="zookeys-795-127-g003.jpg" position="float" orientation="portrait" xlink:type="simple" id="oo_242193.jpg"/></fig></tp:treatment-sec><ref-list><ref id="B25"><mixed-citation xmlns:xlink="http://www.w3.org/1999/xlink" xlink:type="simple"><person-group><name name-style="western"><surname>Parra</surname><given-names>LE</given-names></name></person-group> (<year>1998</year>) <article-title>A redescription of <italic><tp:taxon-name><tp:taxon-name-part taxon-name-part-type="genus">Cecidoses</tp:taxon-name-part><tp:taxon-name-part taxon-name-part-type="species">argentinana</tp:taxon-name-part></tp:taxon-name></italic> (<tp:taxon-name><tp:taxon-name-part taxon-name-part-type="family">Cecidosidae</tp:taxon-name-part></tp:taxon-name>) and its early stages, with comments on its taxonomic position.</article-title><source>Nota lepidopterologica</source><volume>21</volume>: <fpage>206</fpage>–<lpage>214</lpage>.</mixed-citation></ref><ref id="B34"><mixed-citation xmlns:xlink="http://www.w3.org/1999/xlink" xlink:type="simple"><person-group><name name-style="western"><surname>Sáiz</surname><given-names>F</given-names></name><name name-style="western"><surname>Núñez</surname><given-names>C</given-names></name></person-group> (<year>1997</year>) <article-title>Estudio ecológico de las cecidias del género <italic><tp:taxon-name><tp:taxon-name-part taxon-name-part-type="genus">Schinus</tp:taxon-name-part></tp:taxon-name></italic>, especialmente las de hoja y de rama de <italic><tp:taxon-name><tp:taxon-name-part taxon-name-part-type="genus">S.</tp:taxon-name-part><tp:taxon-name-part taxon-name-part-type="species">polygamus</tp:taxon-name-part></tp:taxon-name></italic> y <italic><tp:taxon-name><tp:taxon-name-part taxon-name-part-type="genus">Schinus</tp:taxon-name-part><tp:taxon-name-part taxon-name-part-type="species">latifolius</tp:taxon-name-part></tp:taxon-name></italic> (<tp:taxon-name><tp:taxon-name-part taxon-name-part-type="family">Anacardiaceae</tp:taxon-name-part></tp:taxon-name>), en Chile Central.</article-title><source>Acta Entomológica Chilena</source><volume>21</volume>: <fpage>39</fpage>–<lpage>59</lpage>.</mixed-citation></ref></ref-list></tp:taxon-treatment>
