# Supplementary material for: Overlooked gall-inducing moths revisited, with the description of Andescecidiumparrai gen. et sp. n. and Olierasaizi sp. n. from Chile (Lepidoptera, Cecidosidae)
Source: Zookeys. 2018 Nov 12;(795):127–57. doi: 10.3897/zookeys.795.27070 (PMC6242961; doi:10.3897/zookeys.795.27070)
Supplement: XML Treatment for Oliera saizi [file zookeys.795.27070-treatment3.xml]

<!DOCTYPE tp:taxon-treatment
  PUBLIC "-//TaxonX//DTD Taxonomic Treatment Publishing DTD v0 20100105//EN" "tax-treatment-NSO.dtd">
<tp:taxon-treatment xmlns:tp="http://www.plazi.org/taxpub"><tp:treatment-meta><kwd-group><label>Taxon classification</label><kwd><named-content xmlns:xlink="http://www.w3.org/1999/xlink" content-type="kingdom">Animalia</named-content></kwd><kwd><named-content xmlns:xlink="http://www.w3.org/1999/xlink" content-type="order">Lepidoptera</named-content></kwd><kwd><named-content xmlns:xlink="http://www.w3.org/1999/xlink" content-type="family">Cecidosidae</named-content></kwd></kwd-group><mixed-citation publication-type="journal"><person-group><name><surname>Silva</surname><given-names>Gabriela T.</given-names></name><name><surname>Moreira</surname><given-names>Gilson R.P.</given-names></name><name><surname>argas</surname><given-names>Héctor A.</given-names></name><name><surname>Gislene L. Gonçalves</surname><given-names/></name><name><surname>Mainardi</surname><given-names>Marina D.</given-names></name><name><surname>las</surname><given-names>Germán San</given-names></name><name><surname>Davis</surname><given-names>Donald</given-names></name></person-group><article-title>Overlooked gall-inducing moths revisited, with the description of <italic><tp:taxon-name><tp:taxon-name-part taxon-name-part-type="genus" reg="Andescecidium">Andescecidium</tp:taxon-name-part><tp:taxon-name-part taxon-name-part-type="species" reg="parrai">parrai</tp:taxon-name-part></tp:taxon-name></italic> gen. et sp. n. and <italic><tp:taxon-name><tp:taxon-name-part taxon-name-part-type="genus" reg="Oliera">Oliera</tp:taxon-name-part><tp:taxon-name-part taxon-name-part-type="species" reg="saizi">saizi</tp:taxon-name-part></tp:taxon-name></italic> sp. n. from Chile (<tp:taxon-name><tp:taxon-name-part taxon-name-part-type="order">Lepidoptera</tp:taxon-name-part></tp:taxon-name>, <tp:taxon-name><tp:taxon-name-part taxon-name-part-type="family">Cecidosidae</tp:taxon-name-part></tp:taxon-name>)</article-title><source>Zookeys</source><day>12</day><month>11</month><year>2018</year><volume>2018</volume><issue>795</issue><fpage>127</fpage><lpage>157</lpage><pub-id pub-id-type="doi">10.3897/zookeys.795.27070</pub-id></mixed-citation></tp:treatment-meta><tp:nomenclature><tp:taxon-name>
              <tp:taxon-name-part taxon-name-part-type="genus" reg="Oliera">Oliera</tp:taxon-name-part>
              <tp:taxon-name-part taxon-name-part-type="species" reg="saizi">saizi</tp:taxon-name-part>
              <object-id xmlns:xlink="http://www.w3.org/1999/xlink" content-type="zoobank" xlink:type="simple">http://zoobank.org/C959AC54-A09B-4EE5-A35C-2247A3D5744D</object-id>
            </tp:taxon-name><tp:taxon-authority>Moreira &amp; Vargas</tp:taxon-authority><tp:taxon-status xmlns:xlink="http://www.w3.org/1999/xlink" xlink:type="simple">sp. n.</tp:taxon-status><xref ref-type="fig" rid="F2">Figs 2</xref><xref ref-type="fig" rid="F9">, 9</xref><xref ref-type="fig" rid="F10">, 10</xref><xref ref-type="fig" rid="F11">, 11</xref><xref ref-type="fig" rid="F12">, 12</xref><xref ref-type="fig" rid="F13">, 13</xref><xref ref-type="fig" rid="F14">, 14</xref></tp:nomenclature><tp:treatment-sec sec-type="diagnosis" id="SECID0E41AI"><title>Diagnosis.</title><p>A typical member of <italic><tp:taxon-name><tp:taxon-name-part taxon-name-part-type="genus" reg="Oliera">Oliera</tp:taxon-name-part></tp:taxon-name></italic>, having two-segmented labial palpi, pupa with five-pointed frontal process and galls enclosed within swollen terminal branches of <italic><tp:taxon-name><tp:taxon-name-part taxon-name-part-type="genus" reg="Schinus">Schinus</tp:taxon-name-part></tp:taxon-name></italic> plants (for a generic review, see <xref ref-type="bibr" rid="B19">Moreira et al. 2012</xref>). It differs from <italic><tp:taxon-name><tp:taxon-name-part taxon-name-part-type="genus" reg="Oliera">O.</tp:taxon-name-part><tp:taxon-name-part taxon-name-part-type="species" reg="argentinana">argentinana</tp:taxon-name-part></tp:taxon-name></italic> by characteristics present on the adults, pupae, larvae, and galls. Contrary to adults of <italic><tp:taxon-name><tp:taxon-name-part taxon-name-part-type="genus" reg="Oliera">O.</tp:taxon-name-part><tp:taxon-name-part taxon-name-part-type="species" reg="argentinana">argentinana</tp:taxon-name-part></tp:taxon-name></italic> that vary from shiny copper to reddish brown, those of <italic><tp:taxon-name><tp:taxon-name-part taxon-name-part-type="genus" reg="Oliera">O.</tp:taxon-name-part><tp:taxon-name-part taxon-name-part-type="species" reg="saizi">saizi</tp:taxon-name-part></tp:taxon-name></italic> are brownish gray in color. Adults of <italic><tp:taxon-name><tp:taxon-name-part taxon-name-part-type="genus" reg="Oliera">O.</tp:taxon-name-part><tp:taxon-name-part taxon-name-part-type="species" reg="saizi">saizi</tp:taxon-name-part></tp:taxon-name></italic> (forewing length 5.5–6.3) are slightly larger than <italic><tp:taxon-name><tp:taxon-name-part taxon-name-part-type="genus" reg="Oliera">O.</tp:taxon-name-part><tp:taxon-name-part taxon-name-part-type="species" reg="argentinana">argentinana</tp:taxon-name-part></tp:taxon-name></italic> (forewing length 4.3 mm). Pupae of <italic><tp:taxon-name><tp:taxon-name-part taxon-name-part-type="genus" reg="Oliera">O.</tp:taxon-name-part><tp:taxon-name-part taxon-name-part-type="species" reg="saizi">saizi</tp:taxon-name-part></tp:taxon-name></italic> have the two lateral units of the anterior row of the gall cutter short, ca. 1/3 the central one in length; in <italic><tp:taxon-name><tp:taxon-name-part taxon-name-part-type="genus" reg="Oliera">O.</tp:taxon-name-part><tp:taxon-name-part taxon-name-part-type="species" reg="argentinana">argentinana</tp:taxon-name-part></tp:taxon-name></italic> such processes are much longer, reaching ca. 3/4 the central in length. Furthermore, pupae of <italic><tp:taxon-name><tp:taxon-name-part taxon-name-part-type="genus" reg="Oliera">O.</tp:taxon-name-part><tp:taxon-name-part taxon-name-part-type="species" reg="saizi">saizi</tp:taxon-name-part></tp:taxon-name></italic> bear long, conspicuous setae on the last abdominal segment, which are absent in <italic><tp:taxon-name><tp:taxon-name-part taxon-name-part-type="genus" reg="Oliera">O.</tp:taxon-name-part><tp:taxon-name-part taxon-name-part-type="species" reg="argentinana">argentinana</tp:taxon-name-part></tp:taxon-name></italic>. Larvae of <italic><tp:taxon-name><tp:taxon-name-part taxon-name-part-type="genus" reg="Oliera">O.</tp:taxon-name-part><tp:taxon-name-part taxon-name-part-type="species" reg="saizi">saizi</tp:taxon-name-part></tp:taxon-name></italic> have the head with long, continuous and rectilinear, pigmented adfrontal sutures more or less parallel to the unpigmented ecdysial lines. Together they delimit two long adfrontal areas, which extend from the posterior margin of the labrum to the epicranial notch; in <italic><tp:taxon-name><tp:taxon-name-part taxon-name-part-type="genus" reg="Oliera">O.</tp:taxon-name-part><tp:taxon-name-part taxon-name-part-type="species" reg="argentinana">argentinana</tp:taxon-name-part></tp:taxon-name></italic>, the adfrontal sutures are marked only distally, delimiting two smaller, semicircular, posteriorly located adfrontal areas. In addition, the integument of <italic><tp:taxon-name><tp:taxon-name-part taxon-name-part-type="genus" reg="Oliera">O.</tp:taxon-name-part><tp:taxon-name-part taxon-name-part-type="species" reg="saizi">saizi</tp:taxon-name-part></tp:taxon-name></italic> is covered by a greater number of rounded microtrichia that are finer and more regular in size compared to the less dense, larger in size and more irregular-shaped ones in <italic><tp:taxon-name><tp:taxon-name-part taxon-name-part-type="genus" reg="Oliera">O.</tp:taxon-name-part><tp:taxon-name-part taxon-name-part-type="species" reg="argentinana">argentinana</tp:taxon-name-part></tp:taxon-name></italic>. Galls of <italic><tp:taxon-name><tp:taxon-name-part taxon-name-part-type="genus" reg="Oliera">O.</tp:taxon-name-part><tp:taxon-name-part taxon-name-part-type="species" reg="saizi">saizi</tp:taxon-name-part></tp:taxon-name></italic> are larger, and generally found on subterminal branches of <italic><tp:taxon-name><tp:taxon-name-part taxon-name-part-type="genus" reg="Schinus">S.</tp:taxon-name-part><tp:taxon-name-part taxon-name-part-type="species" reg="polygamus">polygamus</tp:taxon-name-part></tp:taxon-name></italic> plants, contrary to those of <italic><tp:taxon-name><tp:taxon-name-part taxon-name-part-type="genus" reg="Oliera">O.</tp:taxon-name-part><tp:taxon-name-part taxon-name-part-type="species" reg="argentinana">argentinana</tp:taxon-name-part></tp:taxon-name></italic> that occur commonly on narrower, terminal branches.</p></tp:treatment-sec><tp:treatment-sec sec-type="description" id="SECID0EFBBI"><title>Description of adults.</title><p><bold><italic>Male</italic></bold>. Forewing length varying from 5.5 to 6.3 mm (n = 3). <italic>Head</italic>: Vertex and frons covered with smooth, narrow, brownish gray scales. Compound eyes black. Antennae filiform, about half the length of forewing, with brownish gray scales dorsally, ventral half with short sensilla. Labrum semicircular, short. Mandibles poorly developed, as small stubs. Pilifers absent. Maxillae with galeae reduced to small lobes; maxillary palpi tri-segmented (ratios of segments from base ~1.0:0.9:0.6). Labial palpi tri-segmented (ratios of segments from base ~1.0:0.8:0.7). Maxillary and labial palpi with brownish gray scales. <italic>Thorax</italic>: Mostly with brownish gray scales. Wing venation (Figure <xref ref-type="fig" rid="F9">9A</xref>) as in <italic><tp:taxon-name><tp:taxon-name-part taxon-name-part-type="genus" reg="Oliera">O.</tp:taxon-name-part><tp:taxon-name-part taxon-name-part-type="species" reg="argentinana">argentinana</tp:taxon-name-part></tp:taxon-name></italic> (<xref ref-type="bibr" rid="B19">Moreira et al. 2012</xref>). Prothoracic legs with coxa, trochanter and femur dark gray (occasionally brownish gray); tibia and tarsus brownish gray; apex of tibial epiphysis reaching the apex of tibia. Mesothoracic leg brownish gray; one pair of tibial spurs. Metathoracic legs brownish gray; two pairs of tibial spurs; tibia with longitudinal band of narrow, elongated hair-like scales. Tibial length proportion (anterior / medium / posterior legs) ~ 0.5:0.6:1.0. Fore- and hindwings lanceolate, brownish gray. <italic>Abdomen</italic>: Brownish gray. Genitalia (Figure <xref ref-type="fig" rid="F9">9D</xref>) with narrow tegumen; uncus bilobed; socii as two small setigerous lobes. Saccus with dorsal arms narrow, U-shaped, with anterior projection prominent, slightly widened close to apex. Valva narrow, about 3/4 the length of the anterior projection of the saccus; dorsal and ventral margins sub-parallel, and distal portion dorsally dilated. Pectinifer (Figure <xref ref-type="fig" rid="F9">9E</xref>) as a straight band on the ventral part of the medial surface of the valva. Transtilla as an inverted “V”, with ventral arms straight, slightly widened close the vertex. Juxta (Figure <xref ref-type="fig" rid="F9">9G</xref>) narrow, elongated, slightly spatulate distally. Phallus (Figure <xref ref-type="fig" rid="F9">9F</xref>) narrow, somewhat sinuous, with similar length to valva, with anterior apex laterally widened forming a semicircle; vesica without cornuti.</p><fig id="F9" position="float" orientation="portrait"><label>Figure 9.</label><caption><p><italic><tp:taxon-name><tp:taxon-name-part taxon-name-part-type="genus" reg="Oliera">Oliera</tp:taxon-name-part><tp:taxon-name-part taxon-name-part-type="species" reg="saizi">saizi</tp:taxon-name-part></tp:taxon-name></italic> adult morphology, under light microscopy (paratypes). <bold>A</bold> fore and hindwing venation, dorsal view <bold>B</bold> schematic representation of female oviscapt cone, lateral (asterisk indicates the distal end of internal dorsal crest; closed and open arrows point to the anterior ends of anterior and posterior left apophyses, respectively) <bold>C</bold> ovipositor tip in detail, lateral (enlarged area marked by rectangle in <bold>B</bold>) <bold>D</bold> male genitalia, ventral (phallus and juxta omitted) <bold>E</bold> distal section of right valva pectinifer in detail (enlarged area marked by rectangle in <bold>D</bold>) <bold>F</bold> phallus, ventral <bold>G</bold> juxta, ventral. Scale bars: 1 mm (<bold>A</bold>), 200 µm (<bold>B</bold>), 10 µm (<bold>C</bold>), 100 µm (<bold>D, F, G</bold>), 30 µm (<bold>E</bold>).</p></caption><graphic xmlns:xlink="http://www.w3.org/1999/xlink" xlink:href="zookeys-795-127-g009.jpg" position="float" orientation="portrait" xlink:type="simple" id="oo_242199.jpg"/></fig><p><bold><italic>Female</italic></bold>. Forewing length varying from 5.2 to 5.9mm (n = 7). Similar to male in general, but with abdominal sternumVII showing a ring of stout setae on caudal margin. Genitalia (Figure <xref ref-type="fig" rid="F9">9B</xref>) bearing an oviscapt cone (sensu <xref ref-type="bibr" rid="B15">Kristensen 2003</xref>, <xref ref-type="bibr" rid="B33">San Blas and Davis 2013</xref>), with weak internal dorsal crest, reaching the anterior portion of tergum seven. Posterior apophyses fused posteriorly, forming distally the laterally compressed, serrated apex of the ovipositor (Figure <xref ref-type="fig" rid="F9">9C</xref>). Anterior apex of posterior apophyses extend to abdominal segment VI; anterior apophyses project into the segment V. Internal reproductive system not represented, apparently as in <italic><tp:taxon-name><tp:taxon-name-part taxon-name-part-type="genus" reg="Oliera">O.</tp:taxon-name-part><tp:taxon-name-part taxon-name-part-type="species" reg="argentinana">argentinana</tp:taxon-name-part></tp:taxon-name></italic> (<xref ref-type="bibr" rid="B19">Moreira et al. 2012</xref>).</p></tp:treatment-sec><tp:treatment-sec sec-type="type material" id="SECID0ETFBI"><title>Type material.</title><p>Chile: Holotype ♂, Cuesta Barriga roadside, Padre Hurtado, Metropolitan Region, emerged December 2013, ex gall on <italic><tp:taxon-name><tp:taxon-name-part taxon-name-part-type="genus" reg="Schinus">Schinus</tp:taxon-name-part><tp:taxon-name-part taxon-name-part-type="species" reg="polygamus">polygamus</tp:taxon-name-part></tp:taxon-name></italic> collected 25 November 2013, HA Vargas &amp; GRP Moreira leg. (<named-content xmlns:xlink="http://www.w3.org/1999/xlink" content-type="dwc:institutional_code" xlink:type="simple">MNNC</named-content>). Paratypes: 1♂, 2♀, same data as holotype (<named-content xmlns:xlink="http://www.w3.org/1999/xlink" content-type="dwc:institutional_code" xlink:type="simple">MNNC</named-content>); 7♀, same data as holotype (<abbrev xmlns:xlink="http://www.w3.org/1999/xlink" content-type="institution" xlink:title="Colección Entomológica de la Universidad de Tarapacá, Arica, Chile" id="ABBRID0EOGBI" xlink:type="simple">IDEA</abbrev>); 1♂, roadside near Til-Til, Rungue, Metropolitan Region, emerged December 2013, ex gall on <italic><tp:taxon-name><tp:taxon-name-part taxon-name-part-type="genus" reg="Schinus">Schinus</tp:taxon-name-part><tp:taxon-name-part taxon-name-part-type="species" reg="polygamus">polygamus</tp:taxon-name-part></tp:taxon-name></italic>, collected 26 November 2013, HA Vargas &amp; GRP Moreira leg. (<abbrev xmlns:xlink="http://www.w3.org/1999/xlink" content-type="institution" xlink:title="Colección Entomológica de la Universidad de Tarapacá, Arica, Chile" id="ABBRID0E5GBI" xlink:type="simple">IDEA</abbrev>).</p></tp:treatment-sec><tp:treatment-sec sec-type="type material" id="SECID0EDHBI"><title>Non-type material.</title><p>Immature specimens used for descriptions: <named-content xmlns:xlink="http://www.w3.org/1999/xlink" content-type="dwc:verbatimCoordinates" xlink:type="simple"><named-content content-type="geo-json" specific-use="{&#34;type&#34;:&#34;Point&#34;,&#34;coordinates&#34;:[-70.909722,-33.523333]}" id="NCID0EMHBI" xlink:type="simple">33°31'24"S, 70°54'35"W</named-content></named-content>, Cuesta Barriga roadside, Padre Hurtado, Metropolitan Region, HA Vargas &amp; GRP Moreira leg., 6 larvae (25.XI.2013, <abbrev xmlns:xlink="http://www.w3.org/1999/xlink" content-type="institution" xlink:title="Laboratório de Morfologia e Comportamento de Insetos /UFRGS, Porto Alegre, Brazil" id="ABBRID0ERHBI" xlink:type="simple">LMCI</abbrev> 231-3, 4); <named-content xmlns:xlink="http://www.w3.org/1999/xlink" content-type="dwc:verbatimCoordinates" xlink:type="simple"><named-content content-type="geo-json" specific-use="{&#34;type&#34;:&#34;Point&#34;,&#34;coordinates&#34;:[-71.009722,-33.061667]}" id="NCID0EZHBI" xlink:type="simple">33°3'42"S, 71°0'35"W</named-content></named-content>, roadside on Cuesta La Dormida, near border Til-Til/Valparaiso, Metropolitan Region, HA Vargas &amp; GRP Moreira leg., 8 larvae (20.V.2013, <abbrev xmlns:xlink="http://www.w3.org/1999/xlink" content-type="institution" xlink:title="Laboratório de Morfologia e Comportamento de Insetos /UFRGS, Porto Alegre, Brazil" id="ABBRID0E5HBI" xlink:type="simple">LMCI</abbrev> 216-14), 2 pupae (28.XI.2013, <abbrev xmlns:xlink="http://www.w3.org/1999/xlink" content-type="institution" xlink:title="Laboratório de Morfologia e Comportamento de Insetos /UFRGS, Porto Alegre, Brazil" id="ABBRID0EDIBI" xlink:type="simple">LMCI</abbrev> 233-3); <named-content xmlns:xlink="http://www.w3.org/1999/xlink" content-type="dwc:verbatimCoordinates" xlink:type="simple"><named-content content-type="geo-json" specific-use="{&#34;type&#34;:&#34;Point&#34;,&#34;coordinates&#34;:[-70.897778,-33.008611]}" id="NCID0ELIBI" xlink:type="simple">33°00'31"S, 70°53'52"W</named-content></named-content>, roadside near Til-Til, Rungue, Metropolitan Region, HA Vargas &amp; GRP Moreira leg., 4 larvae (26.XI.2013, <abbrev xmlns:xlink="http://www.w3.org/1999/xlink" content-type="institution" xlink:title="Laboratório de Morfologia e Comportamento de Insetos /UFRGS, Porto Alegre, Brazil" id="ABBRID0EQIBI" xlink:type="simple">LMCI</abbrev> 232-4); <named-content xmlns:xlink="http://www.w3.org/1999/xlink" content-type="dwc:verbatimCoordinates" xlink:type="simple"><named-content content-type="geo-json" specific-use="{&#34;type&#34;:&#34;Point&#34;,&#34;coordinates&#34;:[-71.743333,-36.806111]}" id="NCID0EYIBI" xlink:type="simple">36°48'22"S, 71°44'36"W</named-content></named-content>, roadside near Recinto, Bio-Bio Region, HA Vargas, LE Parra &amp; GR. Moreira leg., 30.V.2013, 12 larvae (<abbrev xmlns:xlink="http://www.w3.org/1999/xlink" content-type="institution" xlink:title="Laboratório de Morfologia e Comportamento de Insetos /UFRGS, Porto Alegre, Brazil" id="ABBRID0E4IBI" xlink:type="simple">LMCI</abbrev> 222-2 to 6) and 2 pupal exuviae (<abbrev xmlns:xlink="http://www.w3.org/1999/xlink" content-type="institution" xlink:title="Laboratório de Morfologia e Comportamento de Insetos /UFRGS, Porto Alegre, Brazil" id="ABBRID0ECJBI" xlink:type="simple">LMCI</abbrev> 222-1).</p></tp:treatment-sec><tp:treatment-sec sec-type="Additional larvae" id="SECID0EHJBI"><title>Additional larvae.</title><p>Data as above, fixed and preserved in 100% EtOH at -20 °C for DNA extraction (n = 2, <abbrev xmlns:xlink="http://www.w3.org/1999/xlink" content-type="institution" xlink:title="Laboratório de Morfologia e Comportamento de Insetos /UFRGS, Porto Alegre, Brazil" id="ABBRID0ENJBI" xlink:type="simple">LMCI</abbrev> 232-4; n = 2, <abbrev xmlns:xlink="http://www.w3.org/1999/xlink" content-type="institution" xlink:title="Laboratório de Morfologia e Comportamento de Insetos /UFRGS, Porto Alegre, Brazil" id="ABBRID0ESJBI" xlink:type="simple">LMCI</abbrev> 233-2).</p></tp:treatment-sec><tp:treatment-sec sec-type="Additional pinned-dried adults examined" id="SECID0EXJBI"><title>Additional pinned-dried adults examined.</title><p>Puente El Yeso, Cajón del Maipo, Metropolitan Region, R. Charling C. leg., 4 males, with one genitalia (DRD 16536) and one wing (DRD 29925) preparations; 2 females, with one wing and genitalia preparation (DRD 16537), <named-content xmlns:xlink="http://www.w3.org/1999/xlink" content-type="dwc:institutional_code" xlink:type="simple">USNM</named-content>.</p></tp:treatment-sec><tp:treatment-sec sec-type="etymology" id="SECID0ECKBI"><title>Etymology.</title><p>Named in honor of Prof. Dr. Francisco Sáiz, from the Universidad Católica de Valparaiso, who first noticed the existence of these galls, for his great contribution to the development of Cecidology in Chile.</p></tp:treatment-sec><tp:treatment-sec sec-type="description" id="SECID0EHKBI"><title>Descriptions of immature stages.</title><p><bold><italic>Last instar larva</italic></bold> (Figs <xref ref-type="fig" rid="F10">10</xref>, <xref ref-type="fig" rid="F11">11</xref>). Body length = 3.99 ± 0.41 mm; head capsule width = 0.97 ± 0.02 mm (n = 3). Head (Figs <xref ref-type="fig" rid="F10">10B, C</xref>; <xref ref-type="fig" rid="F11">11A</xref>) creamy to light brown, ~ 2× broader than high, with convex lateral margins. Frontoclypeus triangular, marked by pigmented adfontral sutures extending to apex of epicranial notch that is paralleled by unpigmented ecdysial lines. Adfrontal sutures and ecdysial lines delimit two long adfrontal areas. Hypostomal ridges well marked and divergent; hypostomal lobes trapezoidal. Integument densely covered by rounded microtrichia (Figure <xref ref-type="fig" rid="F11">11F</xref>). Stemmata absent; antennae (Figure <xref ref-type="fig" rid="F11">11C</xref>) reduced, with five sensilla, two stout and three filiform; labrum (Figure <xref ref-type="fig" rid="F11">11B</xref>) slightly bilobed, with three pairs of small setae on distal margin; mandible well developed with four cusps along distal margin and one small seta basally on external surface; maxilla (Figure <xref ref-type="fig" rid="F11">11D</xref>) with poorly developed palpus and galea; spinneret tubular; labial palpus one-segmented with well-developed apical seta (Figure <xref ref-type="fig" rid="F11">11E</xref>). Chaetotaxy consisting of 9 pairs of setae: F group unisetose, C group unisetose, AF group unisetose, A group unisetose, L group bisetose, S group trisetose.</p><fig id="F10" position="float" orientation="portrait"><label>Figure 10.</label><caption><p><italic><tp:taxon-name><tp:taxon-name-part taxon-name-part-type="genus" reg="Oliera">Oliera</tp:taxon-name-part><tp:taxon-name-part taxon-name-part-type="species" reg="saizi">saizi</tp:taxon-name-part></tp:taxon-name></italic> last larval instar under light microscopy (<abbrev xmlns:xlink="http://www.w3.org/1999/xlink" content-type="institution" xlink:title="Laboratório de Morfologia e Comportamento de Insetos /UFRGS, Porto Alegre, Brazil" id="ABBRID0EJMBI" xlink:type="simple">LMCI</abbrev> 231-3). <bold>A</bold> general schematic representation, lateral view <bold>B, C</bold> head and prothorax, dorsal (<bold>B</bold>) and ventral (<bold>C</bold>). Scale bars: 0.5 mm (<bold>A</bold>), 0.3 mm (<bold>B, C</bold>).</p></caption><graphic xmlns:xlink="http://www.w3.org/1999/xlink" xlink:href="zookeys-795-127-g010.jpg" position="float" orientation="portrait" xlink:type="simple" id="oo_242200.jpg"/></fig><fig id="F11" position="float" orientation="portrait"><label>Figure 11.</label><caption><p>Morphology of <italic><tp:taxon-name><tp:taxon-name-part taxon-name-part-type="genus" reg="Oliera">Oliera</tp:taxon-name-part><tp:taxon-name-part taxon-name-part-type="species" reg="saizi">saizi</tp:taxon-name-part></tp:taxon-name></italic> last larval instar under scanning electron microscopy. <bold>A</bold> head, antero-lateral view <bold>B</bold> labrum and clypeus, anterior <bold>C</bold> antenna, lateral <bold>D</bold> maxilla, anterior <bold>E</bold> labium, ventral <bold>F</bold> detail of maxilla (indicated by asterisk) and mandibula (pointed by arrow) bases, showing protuberances <bold>G</bold> mesothoracic leg rudiment, lateral <bold>H</bold> callus of third abdominal tergum, latero-dorsal <bold>I</bold> last abdominal segments, lateral. Scale bars: 250 µm (<bold>A</bold>), 40 µm (<bold>B</bold>), 20 µm (<bold>C, E, F</bold>), 30 µm (<bold>D</bold>), 60 µm (<bold>G</bold>), 100 µm <bold>(H</bold>), 200 µm (<bold>I</bold>).</p></caption><graphic xmlns:xlink="http://www.w3.org/1999/xlink" xlink:href="zookeys-795-127-g011.jpg" position="float" orientation="portrait" xlink:type="simple" id="oo_242201.jpg"/></fig><p>Thorax (T) and abdomen (A) creamy white, mostly covered with rounded microtrichia; prothoracic shield weakly defined by a pair of slightly differentiate areas, with reduced microtrichia. A1–7 with well-developed callus (Figure <xref ref-type="fig" rid="F11">11H</xref>), mesally, close to posterior margin of terga. Thoracic legs (Figure <xref ref-type="fig" rid="F11">11G</xref>) reduced to circular, unsegmented tubercles; prolegs absent. Spiracles circular, without elevated peritreme, laterally on T1 and A1–8. Abdominal segment 10 composed of three lobes, one dorsal, wider and two ventral (Figure <xref ref-type="fig" rid="F11">11I</xref>). Chaetotaxy of thorax and abdomen composed of setae reduced in size. T1 with eight pairs of setae; XD group bisetose, SD group unisetose outside prothoracic shield, L group trisetose, SV group unisetose, V group unisetose. T2–3 with four pairs of setae; D group bisetose, L and V groups unisetose. A1–5 with two pairs of setae; D group bisetose. A6–7 with three pairs of setae, D group bisetose and V group unisetose. A8 with four pairs of setae; D group bisetose, L group unisetose and SV group unisetose. A9 with five pairs of setae; SD group unisetose and L group tetrasetose. A10 with four pairs of setae; SD unisetose, SV unisetose and V bisetose.</p><p><bold><italic>Pupa</italic></bold> (Figs <xref ref-type="fig" rid="F12">12</xref>, <xref ref-type="fig" rid="F13">13</xref>). Length = 6.1 + 0.2mm; n = 3. Orange brown, becoming dark brown near adult emergence. Head with frontal process (= gall-cutter; Figure <xref ref-type="fig" rid="F13">13A–C</xref>) formed by five spines that are grouped into two parallel rows; the anterior row with three processes; middle process with a blunt apex, ca. 3/4 longer than lateral ones; posterior pair consists of two minute, pointed processes. Vertex with two pairs of setae laterally. Antennae narrow, long, with apex slightly surpassing forewing apex. Prothorax as a narrow transverse band between head and mesothorax; forewings reaching sternum A7; hindwings concealed by forewings; metathoracic legs reaching segment A9. Terga T2–3 with two pairs of latero-dorsal setae. Abdominal segments covered with microtrichia; A2–8 with a transverse band of spines (Figure <xref ref-type="fig" rid="F13">13E, F</xref>) near anterior margin of terga; tergum A9 with acute process (Figure <xref ref-type="fig" rid="F13">13H, I</xref>) on posterior margin. Setae relatively small, arranged in three rows, from A1 to A8 (dorsal, supra- and subspiracular): one dorsal pair on segments A1–8; one supra-spiracular pair on segments A2–8; two subspiracular pairs on segments A3–7 and one pair on A8. Six pairs of long and stout setaeon last segment (Figure <xref ref-type="fig" rid="F13">13J</xref>). Spiracles (Figure <xref ref-type="fig" rid="F13">13D</xref>) circular, without elevated peritreme, laterally on A2–8, and on A8, reduced.</p><fig id="F12" position="float" orientation="portrait"><label>Figure 12.</label><caption><p><italic><tp:taxon-name><tp:taxon-name-part taxon-name-part-type="genus" reg="Oliera">Oliera</tp:taxon-name-part><tp:taxon-name-part taxon-name-part-type="species" reg="saizi">saizi</tp:taxon-name-part></tp:taxon-name></italic> pupa under light microscopy, in dorsal (<bold>A</bold>), ventral (<bold>B</bold>) and lateral (<bold>C</bold>) views (<abbrev xmlns:xlink="http://www.w3.org/1999/xlink" content-type="institution" xlink:title="Laboratório de Morfologia e Comportamento de Insetos /UFRGS, Porto Alegre, Brazil" id="ABBRID0EBRBI" xlink:type="simple">LMCI</abbrev> 233-3). Scale bar: 0.5 mm.</p></caption><graphic xmlns:xlink="http://www.w3.org/1999/xlink" xlink:href="zookeys-795-127-g012.jpg" position="float" orientation="portrait" xlink:type="simple" id="oo_242202.jpg"/></fig><fig id="F13" position="float" orientation="portrait"><label>Figure 13.</label><caption><p><italic><tp:taxon-name><tp:taxon-name-part taxon-name-part-type="genus" reg="Oliera">Oliera</tp:taxon-name-part><tp:taxon-name-part taxon-name-part-type="species" reg="saizi">saizi</tp:taxon-name-part></tp:taxon-name></italic> pupal morphology using scanning electron microscopy. <bold>A, C</bold> head and prothorax, under ventral and lateral views, respectively <bold>B</bold> frontal processes of head (= gall cutter), ventral <bold>D</bold> spiracle of second abdominal segment, lateral <bold>E</bold> abdominal terga VI and VII, lateral <bold>F</bold> detail with supraspiracular setae and spines of abdominal tergum VI, lateral <bold>G</bold> detail with subspiracular setae of abdominal segment five, lateral <bold>H, J</bold> last abdominal segments, under lateral and dorsal views, respectively <bold>I</bold> single tergal spine on abdominal segment nine in detail, lateral. Scale bars: 250 µm (<bold>A</bold>), 100 µm (<bold>B, I</bold>), 350 µm (<bold>C</bold>), 30 µm (<bold>D</bold>), 200 µm (<bold>E, H, J</bold>), 150 µm (<bold>F</bold>), 50 µm (<bold>G</bold>).</p></caption><graphic xmlns:xlink="http://www.w3.org/1999/xlink" xlink:href="zookeys-795-127-g013.jpg" position="float" orientation="portrait" xlink:type="simple" id="oo_242203.jpg"/></fig></tp:treatment-sec><tp:treatment-sec sec-type="Life history" id="SECID0EBTBI"><title>Life history.</title><p><italic><tp:taxon-name><tp:taxon-name-part taxon-name-part-type="genus" reg="Oliera">Oliera</tp:taxon-name-part><tp:taxon-name-part taxon-name-part-type="species" reg="saizi">saizi</tp:taxon-name-part></tp:taxon-name></italic> develops spindle-shaped galls enclosed within swollen stems of <italic><tp:taxon-name><tp:taxon-name-part taxon-name-part-type="genus" reg="Schinus">S.</tp:taxon-name-part><tp:taxon-name-part taxon-name-part-type="species" reg="polygamus">polygamus</tp:taxon-name-part></tp:taxon-name></italic> subterminal branches (Figure <xref ref-type="fig" rid="F14">14A, B</xref>). The larval chamber is elliptical in shape and transversally located in relation to the stem axis, and as in <italic><tp:taxon-name><tp:taxon-name-part taxon-name-part-type="genus" reg="Oliera">O.</tp:taxon-name-part><tp:taxon-name-part taxon-name-part-type="species" reg="argentinana">argentinana</tp:taxon-name-part></tp:taxon-name></italic>, the gall lacks an operculum. A progressive necrosis extends up the gall wall with the advent of pupation; meanwhile the pupa opens an orifice on the wall with the aid of its frontal process and through body contortions. The abdominal spines help the pupa during these movements to anchor itself on the wall; it pushes part of its body out of the gall, when the exuvia splits and the adult emerges (Figure <xref ref-type="fig" rid="F14">14B, D</xref>). The outer wall eventually collapses, leaving the empty galls appearing as small holes on the host plant branches (Figure <xref ref-type="fig" rid="F14">14E, F</xref>).</p><p>Little is also known about the biology of <italic><tp:taxon-name><tp:taxon-name-part taxon-name-part-type="genus" reg="Oliera">O.</tp:taxon-name-part><tp:taxon-name-part taxon-name-part-type="species" reg="saizi">saizi</tp:taxon-name-part></tp:taxon-name></italic>. Similar to what has been found for <italic><tp:taxon-name><tp:taxon-name-part taxon-name-part-type="genus" reg="Oliera">O.</tp:taxon-name-part><tp:taxon-name-part taxon-name-part-type="species" reg="argentinana">argentinana</tp:taxon-name-part></tp:taxon-name></italic> (<xref ref-type="bibr" rid="B19">Moreira et al. 2012</xref>), their galls have been collected occasionally, either on isolated plants or in groups. They may occur at high densities per branch, sometimes adjacent to those of <italic><tp:taxon-name><tp:taxon-name-part taxon-name-part-type="genus" reg="Andescecidium">A.</tp:taxon-name-part><tp:taxon-name-part taxon-name-part-type="species" reg="parrai">parrai</tp:taxon-name-part></tp:taxon-name></italic>. Our field collection data indicate that the species is univoltine, with adult emergence occurring from late spring to early summer (November / December). <italic><tp:taxon-name><tp:taxon-name-part taxon-name-part-type="genus" reg="Schinus">Schinus</tp:taxon-name-part><tp:taxon-name-part taxon-name-part-type="species" reg="polygamus">polygamus</tp:taxon-name-part></tp:taxon-name></italic> branches bearing galls with full-grown pupae were field-collected during November, from which a few adults used for description emerged under laboratory conditions ca. 25 days later.</p><fig id="F14" position="float" orientation="portrait"><label>Figure 14.</label><caption><p>Natural history of <italic><tp:taxon-name><tp:taxon-name-part taxon-name-part-type="genus" reg="Oliera">Oliera</tp:taxon-name-part><tp:taxon-name-part taxon-name-part-type="species" reg="saizi">saizi</tp:taxon-name-part></tp:taxon-name></italic> on <italic><tp:taxon-name><tp:taxon-name-part taxon-name-part-type="genus" reg="Schinus">Schinus</tp:taxon-name-part><tp:taxon-name-part taxon-name-part-type="species" reg="polygamus">polygamus</tp:taxon-name-part></tp:taxon-name></italic>. <bold>A</bold> host-plant habitat at Cuesta Barriga, near Santiago city, Chile, 33°31'24"S, 70°54'35"W (asterisk locates the plant; open arrow indicates commune of Padre Hurtado in the valley, Metropolitan region) <bold>B</bold> apical branches showing swollen stem with galls under bark <bold>C</bold> pupal exuvium protruded from the gall exit hole, just after the adult emergence (enlarged area pointed by arrow in (<bold>B</bold>) <bold>D</bold> intact empty gall, shown by detaching the bark (indicated by arrow) <bold>E</bold> empty galls, with decaying gall-wall still remaining, lateral <bold>F</bold> old gall signs appearing as small craters on surface of dried branch. Scale bars: 5 mm (<bold>B</bold>), 2 mm (<bold>C</bold>), 3 mm (<bold>D, E</bold>), 15 mm (<bold>F</bold>).</p></caption><graphic xmlns:xlink="http://www.w3.org/1999/xlink" xlink:href="zookeys-795-127-g014.jpg" position="float" orientation="portrait" xlink:type="simple" id="oo_242204.jpg"/></fig></tp:treatment-sec><tp:treatment-sec sec-type="distribution" id="SECID0E6XBI"><title>Host plant and distribution of both species.</title><p>Galls of both <italic><tp:taxon-name><tp:taxon-name-part taxon-name-part-type="genus" reg="Andescecidium">A.</tp:taxon-name-part><tp:taxon-name-part taxon-name-part-type="species" reg="parrai">parrai</tp:taxon-name-part></tp:taxon-name></italic> and <italic><tp:taxon-name><tp:taxon-name-part taxon-name-part-type="genus" reg="Oliera">O.</tp:taxon-name-part><tp:taxon-name-part taxon-name-part-type="species" reg="saizi">saizi</tp:taxon-name-part></tp:taxon-name></italic> have been found only on branches of <italic><tp:taxon-name><tp:taxon-name-part taxon-name-part-type="genus" reg="Schinus">Schinus</tp:taxon-name-part><tp:taxon-name-part taxon-name-part-type="species" reg="polygamus">polygamus</tp:taxon-name-part></tp:taxon-name></italic> (Cav.) Cabrera (<tp:taxon-name><tp:taxon-name-part taxon-name-part-type="family">Anacardiaceae</tp:taxon-name-part></tp:taxon-name>), a small tree with single and glabrous leaves and slender spiny branches (<xref ref-type="bibr" rid="B1">Barkley 1957</xref>, <xref ref-type="bibr" rid="B9">Fleig 1989</xref>), commonly known in Chile as Huingan. The taxonomy of <italic><tp:taxon-name><tp:taxon-name-part taxon-name-part-type="genus" reg="Schinus">Schinus</tp:taxon-name-part></tp:taxon-name></italic> L. in southern South America is rather complex, as its wide geographic distribution and phenotypic plasticity have lead historically to a confused taxonomy. In fact, the genus is currently under review (CLS Luz, USP, pers. comm.), and <italic><tp:taxon-name><tp:taxon-name-part taxon-name-part-type="genus" reg="Schinus">S.</tp:taxon-name-part><tp:taxon-name-part taxon-name-part-type="species" reg="polygamus">polygamus</tp:taxon-name-part></tp:taxon-name></italic> (sensu lato; <xref ref-type="bibr" rid="B4">Cabrera 1938</xref>, <xref ref-type="bibr" rid="B8">Fleig 1987</xref>, <xref ref-type="bibr" rid="B9">1989</xref>) may be split into several species, as already proposed by <xref ref-type="bibr" rid="B1">Barkley (1957)</xref>. Nevertheless, according to this author in this case the true <italic><tp:taxon-name><tp:taxon-name-part taxon-name-part-type="genus" reg="Schinus">S.</tp:taxon-name-part><tp:taxon-name-part taxon-name-part-type="species" reg="polygamus">polygamus</tp:taxon-name-part></tp:taxon-name></italic> would be restricted in distribution to Chile. <italic><tp:taxon-name><tp:taxon-name-part taxon-name-part-type="genus" reg="Andescecidium">Andescecidium</tp:taxon-name-part><tp:taxon-name-part taxon-name-part-type="species" reg="parrai">parrai</tp:taxon-name-part></tp:taxon-name></italic> and <italic><tp:taxon-name><tp:taxon-name-part taxon-name-part-type="genus" reg="Oliera">O.</tp:taxon-name-part><tp:taxon-name-part taxon-name-part-type="species" reg="saizi">saizi</tp:taxon-name-part></tp:taxon-name></italic> galls were found on populations of <italic><tp:taxon-name><tp:taxon-name-part taxon-name-part-type="genus" reg="Schinus">S.</tp:taxon-name-part><tp:taxon-name-part taxon-name-part-type="species" reg="polygamus">polygamus</tp:taxon-name-part></tp:taxon-name></italic> on the central area, also known as the Mediterranean portion of the country (<xref ref-type="bibr" rid="B27">Quintanilla et al. 2012</xref>), which extends from 32°45’N to 37°30’S, abridging the V, VI, VII, VIII and Metropolitan (RM) regions (Figure <xref ref-type="fig" rid="F15">15</xref>). The main characteristics of this area are the presence of two mountainous ranges, the <tp:taxon-name><tp:taxon-name-part taxon-name-part-type="genus" reg="Andes">Andes</tp:taxon-name-part></tp:taxon-name> on the east and the Coastal Range on the west, as well as the central valley located in between them. Plants bearing galls of both cecidosid species were found mainly in the Coastal Range (Figs <xref ref-type="fig" rid="F8">8A</xref>, <xref ref-type="fig" rid="F14">14A</xref>). The climate in these valleys is typically austral Mediterranean; the vegetation is autochthonous, composed of sclerophyllous forests, palm communities and coniferous forests and steppe at higher altitudes (<xref ref-type="bibr" rid="B27">Quintanilla et al. 2012</xref>, <xref ref-type="bibr" rid="B38">Valencia et al. 2015</xref>).</p><fig id="F15" position="float" orientation="portrait"><label>Figure 15.</label><caption><p>Geographic distribution of <italic><tp:taxon-name><tp:taxon-name-part taxon-name-part-type="genus" reg="Andescecidium">Andescecidium</tp:taxon-name-part><tp:taxon-name-part taxon-name-part-type="species" reg="parrai">parrai</tp:taxon-name-part></tp:taxon-name></italic> (green circles) and <italic><tp:taxon-name><tp:taxon-name-part taxon-name-part-type="genus" reg="Oliera">Oliera</tp:taxon-name-part><tp:taxon-name-part taxon-name-part-type="species" reg="saizi">saizi</tp:taxon-name-part></tp:taxon-name></italic> (blue circles) in central Chile. Regions are indicated by Roman numbers except for the Metropolitan (RM). Localities are indicated by cardinal numbers: <bold>1</bold> Parque Nacional La Campana <bold>2</bold> Cuesta La Dormida <bold>3</bold> Til-Til/Hungue <bold>4</bold> Cuesta Barriga <bold>5</bold> Cajón del Maipo <bold>6</bold> Curicó <bold>7</bold> San Clemente <bold>8</bold> Cruce Nebuco, and <bold>9</bold> Recinto; for a complete description of corresponding localities, see list of specimens examined.</p></caption><graphic xmlns:xlink="http://www.w3.org/1999/xlink" xlink:href="zookeys-795-127-g015.jpg" position="float" orientation="portrait" xlink:type="simple" id="oo_242205.jpg"/></fig></tp:treatment-sec><tp:treatment-sec><!--Section generated to contain objects referenced in tp:taxon-treatment.--><fig id="F2" position="float" orientation="portrait"><label>Figure 2.</label><caption><p>Pinned-dried males (holotypes, left) and females (paratypes, right) of <italic><tp:taxon-name><tp:taxon-name-part taxon-name-part-type="genus" reg="Andescecidium">Andescecidium</tp:taxon-name-part><tp:taxon-name-part taxon-name-part-type="species" reg="parrai">parrai</tp:taxon-name-part></tp:taxon-name></italic> (<bold>A, B</bold>) and <italic><tp:taxon-name><tp:taxon-name-part taxon-name-part-type="genus" reg="Oliera">Oliera</tp:taxon-name-part><tp:taxon-name-part taxon-name-part-type="species" reg="saizi">saizi</tp:taxon-name-part></tp:taxon-name></italic> (<bold>C, D</bold>), dorsal view. Scale bars: 2 mm (<bold>A, B)</bold>, 1 mm (<bold>C, D</bold>).</p></caption><graphic xmlns:xlink="http://www.w3.org/1999/xlink" xlink:href="zookeys-795-127-g002.jpg" position="float" orientation="portrait" xlink:type="simple" id="oo_242192.jpg"/></fig><fig id="F8" position="float" orientation="portrait"><label>Figure 8.</label><caption><p>Natural history of <italic><tp:taxon-name><tp:taxon-name-part taxon-name-part-type="genus" reg="Andescecidium">Andescecidium</tp:taxon-name-part><tp:taxon-name-part taxon-name-part-type="species" reg="parrai">parrai</tp:taxon-name-part></tp:taxon-name></italic> on <italic><tp:taxon-name><tp:taxon-name-part taxon-name-part-type="genus" reg="Schinus">Schinus</tp:taxon-name-part><tp:taxon-name-part taxon-name-part-type="species" reg="polygamus">polygamus</tp:taxon-name-part></tp:taxon-name></italic>. <bold>A</bold> host-plant habitat at Cuesta La Dormida, intersection Til-Til/Valparaíso, beginning of road to Rungue, Chile, 33°3'42"S, 71°0'35"W (seta on the horizon points to the El Altar mountain, Metropolitan region) <bold>B</bold> young, developing galls, lateral <bold>C</bold> mature gall, lateral, with pedunculus (indicated by arrow) in detail in the upper right corner <bold>D, E</bold> old, empty galls under lateral and posterior views, respectively (setae point to apical open). Scale bars: 4 mm (<bold>B, C, E</bold>), 3 mm (<bold>D</bold>).</p></caption><graphic xmlns:xlink="http://www.w3.org/1999/xlink" xlink:href="zookeys-795-127-g008.jpg" position="float" orientation="portrait" xlink:type="simple" id="oo_242198.jpg"/></fig></tp:treatment-sec><ref-list><ref id="B19"><mixed-citation xmlns:xlink="http://www.w3.org/1999/xlink" xlink:type="simple"><person-group><name name-style="western"><surname>Moreira</surname><given-names>GRP</given-names></name><name name-style="western"><surname>Gonçalves</surname><given-names>GL</given-names></name><name name-style="western"><surname>Eltz</surname><given-names>RP</given-names></name><name name-style="western"><surname>San</surname><given-names>Blas G</given-names></name><name name-style="western"><surname>Davis</surname><given-names>DR</given-names></name></person-group> (<year>2012</year>) <article-title>Revalidation of <italic><tp:taxon-name><tp:taxon-name-part taxon-name-part-type="genus">Oliera</tp:taxon-name-part></tp:taxon-name></italic> Brèthes (<tp:taxon-name><tp:taxon-name-part taxon-name-part-type="order">Lepidoptera</tp:taxon-name-part></tp:taxon-name>: <tp:taxon-name><tp:taxon-name-part taxon-name-part-type="family">Cecidosidae</tp:taxon-name-part></tp:taxon-name>) based on a redescription of <italic><tp:taxon-name><tp:taxon-name-part taxon-name-part-type="genus">O.</tp:taxon-name-part><tp:taxon-name-part taxon-name-part-type="species">argentinana</tp:taxon-name-part></tp:taxon-name></italic> and DNA analysis of Neotropical cecidosids.</article-title><source>Zootaxa</source><volume>3557</volume>: <fpage>1</fpage>–<lpage>19</lpage>.</mixed-citation></ref><ref id="B15"><mixed-citation xmlns:xlink="http://www.w3.org/1999/xlink" xlink:type="simple"><person-group><name name-style="western"><surname>Kristensen</surname><given-names>NP</given-names></name></person-group> (<year>2003</year>) <article-title>Skeleton and muscles: adults.</article-title> In: <person-group><name name-style="western"><surname>Kristensen</surname><given-names>NP</given-names></name></person-group> (<role>Ed.</role>) <issue-title>Lepidoptera: Moths and Butterflies, vol.</issue-title><source>2: Morphology, Physiology, and Development. Handbook of zoology 4(36). Walter de Gruyter, Berlin</source>, <fpage>39</fpage>–<lpage>131</lpage>.</mixed-citation></ref><ref id="B33"><mixed-citation xmlns:xlink="http://www.w3.org/1999/xlink" xlink:type="simple"><person-group><name name-style="western"><surname>San Blas</surname><given-names>G</given-names></name><name name-style="western"><surname>Davis</surname><given-names>DR</given-names></name></person-group> (<year>2013</year>) <article-title>Redescription of <italic><tp:taxon-name><tp:taxon-name-part taxon-name-part-type="genus">Dicranoses</tp:taxon-name-part><tp:taxon-name-part taxon-name-part-type="species">capsulifex</tp:taxon-name-part></tp:taxon-name></italic> Kieffer and Jörgensen (<tp:taxon-name><tp:taxon-name-part taxon-name-part-type="order">Lepidoptera</tp:taxon-name-part></tp:taxon-name>: <tp:taxon-name><tp:taxon-name-part taxon-name-part-type="family">Cecidosidae</tp:taxon-name-part></tp:taxon-name>) with description of the immature stages and biology.</article-title><source>Zootaxa</source><volume>3682</volume>: <fpage>371</fpage>–<lpage>384</lpage>. <ext-link xlink:type="simple" ext-link-type="doi" xlink:href="10.11646/zootaxa.3682.2.9">https://doi.org/10.11646/zootaxa.3682.2.9</ext-link></mixed-citation></ref><ref id="B1"><mixed-citation xmlns:xlink="http://www.w3.org/1999/xlink" xlink:type="simple"><person-group><name name-style="western"><surname>Barkley</surname><given-names>FA</given-names></name></person-group> (<year>1957</year>) <article-title>A study of <italic><tp:taxon-name><tp:taxon-name-part taxon-name-part-type="genus">Schinus</tp:taxon-name-part></tp:taxon-name></italic> L.</article-title><source>Lilloa</source><volume>28</volume>: <fpage>1</fpage>–<lpage>110</lpage>.</mixed-citation></ref><ref id="B9"><mixed-citation xmlns:xlink="http://www.w3.org/1999/xlink" xlink:type="simple"><person-group><name name-style="western"><surname>Fleig</surname><given-names>M</given-names></name></person-group> (<year>1989</year>) <article-title>Anacardiáceas.</article-title> In: <person-group><name name-style="western"><surname>Reitz</surname><given-names>R</given-names></name></person-group> (<role>Ed.</role>) <issue-title>Flora Ilustrada Catarinense.</issue-title><source>Herbário Barbosa Rodrigues, Itajaí</source>, <fpage>1</fpage>–<lpage>64</lpage>.</mixed-citation></ref><ref id="B4"><mixed-citation xmlns:xlink="http://www.w3.org/1999/xlink" xlink:type="simple"><person-group><name name-style="western"><surname>Cabrera</surname><given-names>AL</given-names></name></person-group> (<year>1938</year>) <article-title>Revisión de las Anacardiáceas Austroamericanas.</article-title><source>Revista del Museo de La Plata</source><volume>2</volume>: <fpage>3</fpage>–<lpage>64</lpage>.</mixed-citation></ref><ref id="B8"><mixed-citation xmlns:xlink="http://www.w3.org/1999/xlink" xlink:type="simple"><person-group><name name-style="western"><surname>Fleig</surname><given-names>M</given-names></name></person-group> (<year>1987</year>) <article-title><tp:taxon-name><tp:taxon-name-part taxon-name-part-type="family">Anacardiaceae</tp:taxon-name-part></tp:taxon-name>.</article-title><source>Boletim Instituto de Biociências</source><volume>42</volume>: <fpage>1</fpage>–<lpage>72</lpage>. [Flora Ilustrada do Rio Grande do Sul, 18]</mixed-citation></ref><ref id="B27"><mixed-citation xmlns:xlink="http://www.w3.org/1999/xlink" xlink:type="simple"><person-group><name name-style="western"><surname>Quintanilla</surname><given-names>V</given-names></name><name name-style="western"><surname>Cadiñanos</surname><given-names>JA</given-names></name><name name-style="western"><surname>Latasa</surname><given-names>I</given-names></name><name name-style="western"><surname>Lozano</surname><given-names>PJ</given-names></name></person-group> (<year>2012</year>) <article-title>Aproximación biogeográfica a lós bosques de la Zona Mediterránea de Chile: caracterización e inventário.</article-title><source>Boletín de la Asociación de Geógrafos Españoles</source><volume>60</volume>: <fpage>91</fpage>–<lpage>114</lpage>. <ext-link xlink:type="simple" ext-link-type="doi" xlink:href="10.21138/bage.1500">https://doi.org/10.21138/bage.1500</ext-link></mixed-citation></ref><ref id="B38"><mixed-citation xmlns:xlink="http://www.w3.org/1999/xlink" xlink:type="simple"><person-group><name name-style="western"><surname>Valencia</surname><given-names>PJLV</given-names></name><name name-style="western"><surname>Aguirre</surname><given-names>JAC</given-names></name><name name-style="western"><surname>Zaballos</surname><given-names>IL</given-names></name><name name-style="western"><surname>Pérez</surname><given-names>VGQ</given-names></name><name name-style="western"><surname>Rodríguez</surname><given-names>GM</given-names></name></person-group> (<year>2015</year>) <article-title>Valoración y evalución biogeográfica de diversos paisajes vegetales de la Región Mediterránea de Chile para su ordenación y gestión.</article-title><source>Boletín de la Asociación de Geógrafos Españoles</source><volume>67</volume>: <fpage>83</fpage>–<lpage>103</lpage>.</mixed-citation></ref></ref-list></tp:taxon-treatment>
